# Supplementary material for: Upcycling Chitin Waste and Aged Rice into Fungi Protein Through Fermentation with Cordyceps militaris
Source: J Fungi (Basel). 2025 Apr 16;11(4):315. doi: 10.3390/jof11040315 (PMC12028627; doi:10.3390/jof11040315)
Supplement: Supplementary file 1 [file jof-11-00315-s001.zip]

Archive with 1 entries (1 files):
- jof-3549072-supplementary.xlsx
