# Supplementary material for: Upcycling Chitin Waste and Aged Rice into Fungi Protein Through Fermentation with Cordyceps militaris
Source: J Fungi (Basel). 2025 Apr 16;11(4):315. doi: 10.3390/jof11040315 (PMC12028627; doi:10.3390/jof11040315)
Supplement: Supplementary file 1 [file jof-11-00315-s001.zip › jof-3549072-supplementary.xlsx]

## Sheet: Sheet1
MS1 name	A_1	A_2	A_3	Mean A	B_1	B_2	B_3	Mean B
N'-Amino-N-iminomethanimidamide	0.00823902	0.00732112	0.0107516	0.00877057	0.0090371	0.009526	6.08676e-05	0.00620799
1-Carboxyethyl	0.00178134	3.0749	0.00235752	1.02635	2.33414	2.75499	2.5067	2.53195
Dihydrotriazole	1.69937e-05	0.00025423	0.00344283	0.00123802	0.00473612	0.00458863	0.00248314	0.00393596
Ethylnitrote	0.00760915	0.000277285	0.0148127	0.00756637	0.000309372	0.0121671	0.000379337	0.00428526
Calcium peroxide	0.0690022	0.0720212	0.0625523	0.0678586	0.0794645	0.12686	0.121548	0.109291
Calcium peroxide	0.237222	0.223791	0.340028	0.267014	0.638064	0.602209	0.619953	0.620075
Glyoxylate	0.0107803	0.0116919	0.0109595	0.0111439	0.00839516	0.0111414	0.00660089	0.00871249
Glycolate	0.125591	0.137325	0.133844	0.132254	0.00648092	0.0016322	0.00898641	0.00569984
Aminoguanidine	0.105374	1.72097e-05	0.0818526	0.0624146	0.105672	0.0843952	0.0811265	0.0903979
Calcium hydroxide	0.0259754	0.024409	0.0241293	0.0248379	0.0250718	0.0257048	0.024908	0.0252282
Calcium hydroxide	1.69937e-05	0.00163405	0.000617576	0.000756207	0.00121135	0.00194244	0.00167045	0.00160808
Sulfur trioxide	5.3545e-05	5.32924e-05	5.2393e-05	5.30768e-05	0.00456442	0.0217537	0.00698484	0.011101
Sulfur trioxide	0.017977	0.006479	0.000617739	0.0083579	0.00093274	0.0119422	0.000524773	0.00446656
Sodium aluminium oxide (NaAlO2)	0.00412819	0.00409374	0.00495985	0.00439393	0.00485139	6.10064e-05	0.00554892	0.00348711
Mesoxalonitrile	0.00580323	0.00442195	1.70091e-05	0.00341406	0.00493304	0.00515562	0.00678463	0.00562443
2-Chloroethanol	0.252787	0.22182	0.236561	0.237056	0.42638	0.470333	0.432733	0.443149
2-Chloroethanol	0.0611626	0.0461388	0.046864	0.0513885	0.0761477	0.0776908	0.0686822	0.0741736
2-Chloroethanol	0.21375	0.20665	0.226476	0.215625	0.316935	0.385383	0.382089	0.361469
Methyl, dichloro-	0.0533491	0.0507891	0.058487	0.0542084	0.0196175	0.0132313	0.0118816	0.0149101
1H-Phosphole	0.0355374	0.0139069	0.0208631	0.0234358	0.0911969	0.0503121	0.0582938	0.0666009
1H-Phosphole	0.0237625	0.0216633	0.0216034	0.0223431	0.0583779	0.0470188	0.0462705	0.0505557
2H-Imidazol-2-one	0.00205507	0.00358706	0.00251858	0.00272024	1.71153e-05	0.00134639	0.00155716	0.000973553
1H-1,2,3-Triazol-4-amine	0.0264581	0.00305196	0.0034289	0.0109797	0.0105274	0.00590433	0.0414052	0.019279
Sulfite	0.0698027	0.0809073	0.0617981	0.0708361	1.71153e-05	0.0642503	1.74885e-05	0.0214283
Sodium nitrate (NaNO3)	0.0344119	0.0317986	0.0288201	0.0316769	0.0318752	0.0253264	0.0306295	0.029277
5-Aminoimidazole	0.000393584	0.000429137	0.000421221	0.000414647	0.000626026	0.000506665	1.74885e-05	0.000383393
Piperideine	0.00228275	0.000806318	1.37879	0.460627	0.00217682	1.2069	1.23175	0.813611
Piperideine	2.52598	2.42061	2.67758	2.54139	2.51915	0.00115229	0.00050801	0.840271
Piperideine	1.27535	0.000457067	0.00304174	0.426284	1.2213	0.00114329	0.000472914	0.407639
TRIFLUOROMETHANOL	0.00745473	0.083953	0.0027072	0.0313716	0.0934779	0.00523135	0.0911461	0.0632851
TRIFLUOROMETHANOL	0.282374	0.00852384	0.27995	0.190282	0.302489	0.00687809	0.00830092	0.105889
TRIFLUOROMETHANOL	0.093637	0.0949549	0.0924141	0.0936686	0.00250174	0.00439819	0.00143784	0.00277926
1H-Phosphole	1.69937e-05	1.72097e-05	0.0337951	0.0112764	0.0374833	0.0340544	0.0381205	0.0365527
1H-Phosphole	1.69937e-05	1.72097e-05	0.0185544	0.00619619	0.0178688	0.0185176	0.0185604	0.0183156
Imidazolone	0.00848658	0.0050956	0.00465599	0.00607939	0.00918508	0.00752531	0.00457171	0.00709403
Amitrole	0.000420498	0.000352192	1.70091e-05	0.000263233	0.00037805	0.00027869	0.000401373	0.000352704
3-Methylbutamine	0.0143278	0.0073014	0.0100255	0.0105516	0.0124889	0.0114891	0.0175147	0.0138309
N-Nitrosomethylvinylamine	0.10365	0.108305	0.111505	0.10782	0.0961654	0.0971554	0.0991078	0.0974762
N,N'-Dimethylurea	0.0328985	0.0293698	0.0298351	0.0307011	0.0342367	0.0376806	0.0335718	0.035163
Dehydroalanine	0.0042549	0.00410332	0.462599	0.156986	0.433832	0.424134	0.00373458	0.287234
N-Ethylguanidine	0.00627601	0.00191741	0.00791089	0.0053681	20.8668	20.2584	21.3877	20.8377
3-Methylbutamine	0.00922759	0.0264273	0.0114467	0.0157005	0.0413399	0.00683876	0.0417304	0.0299697
3-Methylbutamine	0.0239579	0.0172087	0.0294285	0.0235317	0.0355406	0.0351808	0.0336709	0.0347974
Oxalate	0.00372053	0.00313434	0.364226	0.123694	0.375417	0.385961	0.377426	0.379601
Pyruvate	0.0182439	0.0180057	0.0177364	0.0179953	0.000166411	0.0167118	0.000468399	0.00578221
N,N'-Dimethylurea	1.29431	1.28734	1.70091e-05	0.860554	1.29777	1.2998	1.32129	1.30628
N,N'-Dimethylurea	1.69937e-05	0.374597	0.390405	0.255006	0.354037	0.379906	1.74885e-05	0.244653
Nitrosourea	1.69937e-05	0.00349869	0.00246046	0.00199205	0.0019175	0.00329135	0.00274702	0.00265196
1,2-Diaminoguanidine	0.120756	0.101273	0.112508	0.111512	0.0860103	0.0939053	0.0767076	0.0855411
Methylphosphote	0.0901361	0.0821549	0.0893631	0.087218	0.111729	6.10064e-05	0.0811725	0.064321
Ethyl, 2,2,2-trifluoro-1-oxo-	0.0212533	5.32924e-05	0.0215096	0.0142721	0.00846859	0.0104728	6.08676e-05	0.00633409
Orthophosphate	19.8959	19.3717	20.3039	19.8572	0.0139694	0.0188444	21.1481	7.0603
Methylphosphote	0.0472543	0.0559729	0.0323201	0.0451824	0.0465977	0.0228426	0.0145725	0.0280043
Tetrafluoroethylene	0.00725457	0.00693211	0.00584735	0.00667801	0.00683232	0.00587991	0.00890114	0.00720446
Tetrafluoroethylene	0.617923	0.262524	0.387316	0.422587	0.406298	0.53104	0.262036	0.399791
Tetrafluoroethylene	0.842758	0.828287	0.842869	0.837972	1.12528	1.22233	1.08805	1.14522
Trifluoroacetaldehyde	0.00349461	0.00295213	1.70091e-05	0.00215458	0.00383376	0.00703094	0.00699381	0.00595284
Calcium carbote	0.0225945	0.0230647	0.0211046	0.0222546	0.0987211	0.0894429	0.0998135	0.0959925
Calcium carbote	0.00287706	0.00464423	0.00141942	0.00298023	0.00483379	0.00173062	0.00215883	0.00290775
(S)-methylmalonate-semialdehyde	0.0127135	0.0239205	0.0281785	0.0216042	0.118984	0.139036	0.111797	0.123272
Tetrafluoroethylene	0.0144879	0.0155174	0.0144925	0.0148326	0.0134344	0.0159566	0.0124458	0.0139456
Tetrafluoroethylene	0.00529036	1.72097e-05	0.00526699	0.00352485	1.71153e-05	1.68789e-05	0.0049625	0.0016655
Sodium fluoroacetate	0.112127	0.114723	0.120346	0.115732	0.0293612	0.0340013	0.220696	0.0946861
Succinic anhydride	0.0457358	0.0445838	0.0461866	0.0455021	0.00540209	0.00700411	0.0103216	0.00757594
Succinic anhydride	0.00501026	0.0058033	0.00466343	0.00515899	1.71153e-05	0.00534728	0.00437002	0.0032448
Hydantoin	0.168063	0.178105	0.000259336	0.115476	0.000341187	0.000670518	0.000223185	0.00041163
Calcium carbote	0.153776	0.246943	0.335382	0.245367	0.243237	0.259687	0.127512	0.210145
Calcium carbote	1.69937e-05	0.56554	0.568337	0.377965	0.589883	0.537913	0.552879	0.560225
Oxazaphosphorine	0.0210632	1.72097e-05	0.0202867	0.013789	0.0271891	0.0165091	0.0259544	0.0232175
Oxazaphosphorine	0.0572062	0.0232057	1.70091e-05	0.0268096	0.0781225	0.0841952	0.100347	0.0875548
Oxazaphosphorine	0.0509595	0.021406	42.2287	14.1003	45.3408	43.276	0.0734562	29.5634
Oxazaphosphorine	1.69937e-05	0.2715	0.216028	0.162515	0.196141	0.223816	0.214201	0.211386
2,4-Oxazolidinedione	0.0388291	0.039551	0.054997	0.044459	0.0452963	0.0579931	0.0228188	0.0420361
Potassium nitrate	60.5691	60.5936	60.4413	60.5347	0.00393288	0.0123224	0.00272806	0.00632779
2-Amino-1,3,4-thiadiazole	32.5517	34.1033	0.0180987	22.2244	0.00922794	32.2526	0.00624205	10.756
Pentamide	0.0322576	1.72097e-05	0.0508325	0.0277025	0.0402421	0.0177223	0.0387305	0.0322316
Diisopropylamine	0.0616417	0.0397792	0.0528953	0.0514387	0.083917	0.0690522	0.0540126	0.0689939
Diisopropylamine	0.0291676	0.0592613	0.127559	0.0719958	0.0241228	0.0394389	0.145331	0.0696309
Sodium metaphosphate	0.00124399	1.72097e-05	0.00114094	0.000800712	0.00294336	0.00291754	0.00408806	0.00331632
1,1,1,2-Tetrafluoroethane	1.69937e-05	1.72097e-05	0.0889211	0.0296518	0.0861769	0.0900704	0.0876362	0.0879612
1,1,1,2-Tetrafluoroethane	1.69937e-05	1.72097e-05	0.0338567	0.011297	0.033242	1.68789e-05	0.0315657	0.0216082
Urea-1-carboxylate	0.0980501	0.0851196	0.0974244	0.0935314	0.111246	0.126725	0.127835	0.121935
2-Oxobutanoate	0.00320095	0.00380054	0.0994212	0.0354742	0.00245084	0.0945237	0.00332593	0.0334335
2-Oxobutanoate	0.00249791	0.00172058	1.70091e-05	0.00141183	0.000958742	1.68789e-05	0.00176088	0.000912166
2-Hydroxyisobutyrate	1.21476	1.36506	1.22877	1.26953	1.33104	1.31419	1.31872	1.32132
Benzonitrile	0.190047	0.00244672	0.00176814	0.0647539	0.196661	0.175604	0.00248498	0.124917
Hydroxypyruvate	0.00957399	0.0153544	0.00918535	0.0113713	0.0141155	0.0173336	0.0104765	0.0139752
Hydroxypyruvate	0.0055649	0.00536379	0.00679194	0.00590688	0.0105699	0.0126308	0.01253	0.0119102
Urea-1-carboxylate	0.0315686	0.0455881	0.048798	0.0419849	0.065429	0.0613363	0.0508007	0.0591887
4-Hydroxybutanoic acid	0.060359	0.0669818	0.0599838	0.0624415	0.0651555	0.0599169	0.0665889	0.0638871
4-Hydroxybutanoic acid	0.254814	0.233217	0.263103	0.250378	0.389052	0.393674	0.405549	0.396091
(2-Amino-2-oxoethyl)phosphinous acid	0.0314977	0.034978	0.0296495	0.0320417	0.0407739	0.0408808	0.0439039	0.0418529
D-Glycerate	0.00938622	0.00917117	0.00896572	0.00917437	0.0123361	1.68789e-05	0.0106177	0.00765687
D-Glycerate	0.0124249	0.0113264	0.012051	0.0119341	0.012798	0.0115711	0.0120213	0.0121301
D-Glycerate	1.69937e-05	1.72097e-05	0.00953106	0.00318842	0.00883733	0.00894735	1.74885e-05	0.00593406
Dimethyl selenide	0.0378993	0.00800346	0.0365652	0.0274893	0.00862982	0.035269	0.00777818	0.0172257
Dimethyl selenide	0.0716288	0.0118599	0.00936043	0.0309497	0.0106713	0.0788804	0.00872975	0.0327605
(2-Amino-2-oxoethyl)phosphinous acid	0.0135796	1.72097e-05	0.0188748	0.0108239	0.013756	0.00741846	0.0151027	0.0120924
Dimethylcarbamoyl chloride	0.00402749	0.00478346	0.00352503	0.00411199	0.00884734	0.00650696	0.0090339	0.0081294
Fosetyl	0.0128167	0.013494	0.00815319	0.011488	0.0266299	0.013394	0.0300293	0.0233511
p-Benzoquinone	0.0288552	0.0251489	1.70091e-05	0.018007	0.0271096	0.0250735	0.026334	0.0261724
p-Benzoquinone	1.69937e-05	0.0635495	0.0618725	0.041813	1.71153e-05	0.0605328	0.0630064	0.0411854
p-Benzoquinone	1.69937e-05	0.01769	0.0207139	0.0128069	0.0170043	0.0185398	0.016095	0.017213
p-Benzoquinone	0.0030113	0.00545804	0.0023234	0.00359758	0.00559482	0.00913645	0.00808437	0.00760521
Selenium Sulfide	0.0211553	0.0257312	0.0259158	0.0242674	0.0113967	0.0149195	0.0473132	0.0245431
Selenium Sulfide	0.0177797	0.0186217	0.0205923	0.0189979	0.0143258	0.0191999	0.00898107	0.0141689
Selenium Sulfide	0.210212	0.19899	0.19335	0.200851	0.406953	0.334318	0.302296	0.347855
Uracil	0.0887673	0.0832203	0.0866282	0.0862052	0.148715	0.161495	0.167175	0.159128
Uracil	0.00160734	0.00151679	0.000832039	0.00131872	0.000444203	0.00120759	0.00105577	0.000902522
1,3,2lambda~6~-Dioxathietane-2,2-dione	0.00770012	0.00596774	0.00395888	0.00587558	0.0105086	0.0104183	0.0102986	0.0104085
Catechol	0.0150204	0.0255231	0.0200507	0.020198	0.0193686	0.0175194	0.0241272	0.0203384
Catechol	0.0596525	0.0577267	0.0564515	0.0579436	0.0566264	1.68789e-05	1.74885e-05	0.0188869
Catechol	0.0257593	0.0177961	0.0212466	0.0216007	1.71153e-05	0.024607	0.026131	0.0169184
Catechol	0.0138386	0.0149424	1.70091e-05	0.00959934	1.71153e-05	0.0135217	0.0129815	0.00884009
alpha-Chlorohydrin	0.000207985	1.72097e-05	0.00022502	0.000150072	0.00159894	0.0012422	0.000275991	0.00103905
O-Phosphorylhydroxylamine	0.0157005	0.0177672	0.160254	0.0645741	0.127712	0.0210079	0.0104329	0.0530509
Selenium Sulfide	0.0104381	0.0074567	0.00431275	0.00740253	0.0246585	0.0222312	0.0292833	0.025391
Selenium Sulfide	0.00358801	0.00416729	0.00299512	0.00358347	1.71153e-05	0.00216299	0.00349211	0.00189074
Fluoro 2,2-difluoroacetate	0.0653213	0.0446448	0.0677287	0.0592316	0.101352	0.0486056	0.0441845	0.064714
Uracil	0.100392	0.0885791	0.141588	0.110186	0.182098	0.173524	0.11266	0.156094
Uracil	0.0432142	0.0461921	0.0460387	0.0451484	0.0462058	0.04802	1.74885e-05	0.0314144
Uracil	1.69937e-05	1.72097e-05	0.0278591	0.00929777	0.0150752	0.026213	1.74885e-05	0.0137686
5,6-Dihydrouracil	0.0427904	0.043418	0.0403376	0.042182	0.142451	0.154535	0.141597	0.146194
4-Fluorophenol	0.000169621	0.000532063	0.000233189	0.000311624	0.00880827	0.00887226	0.00130569	0.00632874
Cyclohexane-1,3-dione	0.000836864	0.0538868	0.0535353	0.0360863	0.000852746	0.0534433	0.000784759	0.0183603
ortho-Vadate	1.69937e-05	1.72097e-05	0.000256714	9.69724e-05	1.71153e-05	0.000181248	0.000218626	0.000138996
3-Nitroacrylate	0.147503	0.140755	0.0721332	0.12013	0.130171	6.10064e-05	0.130341	0.0868577
thiazolinedione	1.36248	1.32649	1.33662	1.34186	0.0656035	1.05325	0.0741736	0.397676
thiazolinedione	0.0353016	1.72097e-05	0.0363706	0.0238965	0.0321057	0.035137	0.0324189	0.0332205
thiazolinedione	1.69937e-05	1.72097e-05	0.0155703	0.00520151	0.0137559	0.0150871	0.014638	0.0144937
1-Nitrosopiperazine	12.3125	12.6531	1.70091e-05	8.32186	12.5832	1.68789e-05	13.3065	8.62991
1-Nitrosopiperazine	8.70482	8.85075	7.22347	8.25968	7.64779	8.76856	8.17791	8.19809
Succite	0.0128336	0.0124269	0.0124221	0.0125609	5.90315e-05	6.10064e-05	0.0143487	0.0048229
2-Thiohydantoin	0.351785	0.184332	0.0497988	0.195305	2.03166	0.217348	1.26031	1.16977
2-Thiohydantoin	0.643613	0.638761	0.599391	0.627255	0.564505	0.640536	0.605281	0.603441
2-Thiohydantoin	0.560706	0.306779	0.154728	0.340738	0.549185	0.170195	0.210267	0.309882
2-Thiohydantoin	0.0619647	0.065829	0.0639291	0.0639076	0.0628187	1.68789e-05	0.0620167	0.0416174
2-Thiohydantoin	0.00303052	0.0719889	0.0713205	0.04878	0.00344036	0.0032985	0.00264992	0.00312959
3-Nitroacrylate	0.0390043	0.0360943	0.0357313	0.0369433	0.0314483	0.0261609	0.0275184	0.0283759
Aminomalote	2.67921	3.39868	3.19162	3.08984	4.2254	4.50903	3.69455	4.143
Aminomalote	3.10262	3.49402	2.98839	3.19501	3.15728	3.24957	6.08676e-05	2.13564
3-Nitroacrylate	0.449677	0.00116967	0.000579487	0.150475	0.00111932	0.441404	0.423237	0.288587
Sodium phosphate (Na(H2PO4))	0.0525018	0.0542996	0.0548508	0.053884	0.058516	6.10064e-05	6.08676e-05	0.019546
Hydroxymalote	0.34057	0.325396	0.340769	0.335578	0.326632	0.347296	0.345371	0.339766
Aminomalote	0.00774225	0.00829715	0.00365273	0.00656404	0.00390742	0.0059385	0.00672461	0.00552351
Sodium hydrogen sulfate	0.00981224	0.00741121	0.00892419	0.00871588	0.0190148	0.0211769	0.023649	0.0212802
Sodium hydrogen sulfate	0.00668612	0.108139	0.00559031	0.0401383	0.0147545	0.115679	0.0132743	0.0479025
Hydroxymalote	0.0458928	0.051156	0.0653887	0.0541458	0.0392982	0.0732931	0.0335003	0.0486972
Purine	1.69937e-05	1.72097e-05	0.170258	0.056764	0.157113	0.162919	0.152011	0.157348
Purine	0.1245	1.72097e-05	0.135529	0.086682	0.126366	0.119946	0.119677	0.121996
Purine	0.160327	0.142394	0.158425	0.153715	0.140291	0.140824	0.125802	0.135639
Purine	0.0910646	0.0816043	0.119741	0.0974701	0.157474	0.162556	0.119954	0.146661
2-Bromoacetaldehyde	0.00470768	5.32924e-05	0.00391787	0.00289295	0.00677705	0.00492219	6.08676e-05	0.00392003
benzoate	0.0132045	0.00457238	0.00612621	0.0079677	0.00967564	0.0110772	0.00830295	0.00968527
Phosphonoacetaldehyde	1.19901	0.77307	1.1147	1.02893	0.694051	0.766372	0.535387	0.66527
Phosphonoacetaldehyde	0.0667331	0.0558431	5.2393e-05	0.0408762	0.0619102	0.0655575	0.0541978	0.0605552
Ethanediperoxoic acid	0.0320328	0.0330224	0.0313334	0.0321295	0.0346366	0.0359122	0.0371322	0.0358937
Dicarbonyl methylglyoxal	0.0105209	5.32924e-05	5.2393e-05	0.00354221	0.00487712	0.00873652	0.0108013	0.00813831
Dicarbonyl methylglyoxal	0.118424	0.113998	0.103131	0.111851	0.192678	0.198965	0.193025	0.194889
Dicarbonyl methylglyoxal	0.407821	0.768247	0.686026	0.620698	0.656693	0.756099	0.299459	0.570751
Trimethylselenonium	0.00359339	0.00205487	0.00089745	0.0021819	0.00277192	0.00159385	0.00232094	0.0022289
Pyrazimide	0.000214916	0.000534596	0.00070831	0.000485941	0.000607828	0.000462205	0.000410672	0.000493568
Sodium sulfite (Na2SO3)	0.211047	0.00591584	0.204231	0.140398	0.0192528	0.0167466	0.0223886	0.0194627
Sodium sulfite (Na2SO3)	0.0200953	0.315367	0.0195624	0.118342	0.421353	0.0309733	0.027406	0.159911
Sodium sulfite (Na2SO3)	0.00330755	0.0378461	0.00242193	0.0145252	0.0507545	0.0495954	0.00237138	0.0342404
Sodium sulfite (Na2SO3)	0.0307018	5.32924e-05	0.059124	0.0299597	0.0574184	0.0976016	0.0560651	0.0703617
Phosphonoacetaldehyde	0.00583073	0.00381713	0.00461488	0.00475425	0.00432344	0.00536064	0.00468435	0.00478948
2-Hydroxyethylphosphote	0.0749471	0.0709142	0.0782138	0.0746917	0.00211803	0.0896874	0.0029531	0.0315862
Dicarbonyl methylglyoxal	0.0125602	0.00304136	0.00401998	0.00654051	0.00721567	0.0123836	0.00297893	0.00752607
Ethyl methylphosphonofluoridate	0.0449932	0.0342044	0.0548807	0.0446928	0.103204	0.115052	0.103656	0.107304
Ethyl methylphosphonofluoridate	0.15943	0.170328	0.160348	0.163368	0.346755	0.376883	0.364236	0.362625
Trimethylselenonium	0.00199972	0.00607578	1.70091e-05	0.00269751	0.00270281	0.00548647	0.00242316	0.00353748
Ethyl methylphosphonate	0.0120603	0.0201787	0.0204932	0.0175774	0.00842438	1.68789e-05	0.0225609	0.0103341
2,3,6-Trihydroxypyridine	0.0390518	0.0341032	0.0426292	0.0385947	0.0367747	0.0346736	0.0433681	0.0382721
5-Amino-4-imidazole carboxylate	0.0276338	0.0184489	5.2393e-05	0.0153783	0.0242437	0.0156151	0.0178525	0.0192371
Ammeline	0.0346048	0.0335564	0.0317402	0.0333005	0.0999774	0.101596	0.10628	0.102618
Hydroiodic acid	5.3545e-05	0.003646	0.00436026	0.0026866	0.00401095	0.00706982	0.00455144	0.00521074
Phosphoric acid hydroxymethyl ester	5.3545e-05	0.0032752	5.2393e-05	0.00112705	0.00306751	6.10064e-05	0.00560614	0.00291155
Phosphoric acid hydroxymethyl ester	0.0193169	0.0152198	0.021713	0.0187499	0.0167718	6.10064e-05	0.025174	0.0140023
1,1,1-Trifluoro-3-hydroxypropan-2-one	5.3545e-05	0.019169	0.0273964	0.0155396	0.0301193	0.01382	0.0303567	0.0247653
1,1,1-Trifluoro-3-hydroxypropan-2-one	0.0974059	0.345928	0.313424	0.252253	0.22093	0.272433	0.215427	0.236263
Sodium sulfite (Na2SO3)	0.123616	0.139579	0.13924	0.134145	0.190954	0.194997	0.188997	0.191649
Ethyl methylphosphonofluoridate	0.0117362	1.72097e-05	0.0127412	0.00816487	0.00961703	0.00968808	0.00939559	0.0095669
Ethyl methylphosphonofluoridate	0.0070438	1.72097e-05	0.00794387	0.00500163	0.00729036	0.00789186	0.00805083	0.00774435
Barbiturate	0.06582	5.32924e-05	0.0634016	0.0430916	0.0727128	0.0681663	0.086159	0.0756794
Barbiturate	0.00421265	0.00470766	0.00229117	0.00373716	0.00554278	0.00311611	0.00460934	0.00442274
Barbiturate	0.0437166	0.0429098	0.0403153	0.0423139	0.0378462	0.0757379	6.08676e-05	0.0378816
Barbiturate	0.0435113	0.0631941	0.0758037	0.0608364	0.0889657	0.114027	0.132492	0.111828
Barbiturate	0.02168	0.0192119	0.0233678	0.0214199	0.0212948	0.0256597	0.0252187	0.0240577
Barbiturate	0.0131925	0.00928578	0.0101995	0.0108926	0.0141093	0.0126301	0.00800631	0.0115819
Hydroxy(oxo)methanesulfonic acid	0.0331384	0.0515749	0.0431774	0.0426303	0.0504939	0.00705593	0.0188332	0.025461
2,3,6-Trihydroxypyridine	0.00721142	0.00907064	0.00480012	0.00702739	0.0065583	0.00714657	0.0111199	0.00827491
Ammeline	0.0241501	0.0207106	0.00161878	0.0154931	0.00168386	0.00332528	0.000778835	0.00192933
1,1,1-Trifluoro-3-hydroxypropan-2-one	0.218173	0.225995	0.0984734	0.180881	0.11573	0.239932	0.124713	0.160125
1,1,1-Trifluoro-3-hydroxypropan-2-one	0.00724619	0.00506354	0.00671806	0.0063426	0.0136088	0.0120842	0.0119616	0.0125515
s-Triazol-3-ol, 5-nitro-	0.306872	0.336942	0.310445	0.318086	0.500641	0.211434	0.484781	0.398952
s-Triazol-3-ol, 5-nitro-	0.200884	0.20401	0.188751	0.197882	0.292435	0.27038	0.309639	0.290818
5-FU	0.0707834	0.0748277	0.0730728	0.0728947	0.123094	0.0279442	0.0123528	0.0544637
Barbiturate	1.69937e-05	0.00662611	0.00528357	0.00397556	0.00667034	0.00581925	0.0039123	0.0054673
Barbiturate	0.00540138	0.00471095	0.00526457	0.00512564	0.00517645	0.0055335	0.00494801	0.00521932
2,5-Dioxopentanoate	0.0177597	0.0138978	0.0184284	0.0166953	0.0203549	0.021512	6.08676e-05	0.0139759
2,5-Dioxopentanoate	0.144945	0.136229	0.142525	0.141233	0.0950983	0.0901572	0.0945558	0.0932705
Calcium oxalate	0.103974	0.160102	0.145731	0.136602	0.124953	0.112156	0.11664	0.117916
5,6-Dihydrothymine	0.0547648	0.0136859	0.0559483	0.0414663	0.0496877	0.00209826	0.00339453	0.0183935
5,6-Dihydrothymine	0.0186983	0.0180169	0.0195348	0.01875	0.0175959	0.0191618	0.0185217	0.0184264
4-Chlorophenol	0.00232133	0.0080059	0.0105436	0.00695695	0.0111875	0.0139777	0.016437	0.0138674
1,3-Dichloro-2-propanol	0.00279224	0.00355958	0.00323858	0.0031968	0.00387142	0.00298427	0.00459866	0.00381812
2-Fluoro-1-nitroimidazole	1.40747	1.28973	0.016821	0.904673	0.143043	0.0476564	0.153752	0.114817
Flucytosine	0.0553108	0.0461311	0.0345207	0.0453209	0.0674657	0.0693977	0.060719	0.0658608
4-Oxoproline	0.0105095	0.0111222	0.0096341	0.0104219	0.0161058	0.0129084	0.0153914	0.0148019
s-Triazol-3-ol, 5-nitro-	0.20324	0.19589	0.193467	0.197532	0.211454	0.20395	1.74885e-05	0.138474
5,6-Dihydro-5-fluorouracil	0.195991	0.186943	0.174879	0.185938	0.168275	0.186665	0.164328	0.173089
5,6-Dihydro-5-fluorouracil	0.00404778	0.00406577	5.2393e-05	0.00272198	0.00419252	0.00325759	0.00306802	0.00350604
2,5-Dioxopentanoate	0.0101158	0.0113672	1.70091e-05	0.00716668	0.0065638	0.00987155	0.00819998	0.00821178
Calcium formate	0.0916962	0.0882627	0.0911488	0.0903693	0.091229	1.68789e-05	0.0999073	0.0637177
S-(-)-ureidoglycolate	0.0944185	0.0944226	0.0906498	0.0931636	0.101248	0.0459084	0.0281727	0.058443
S-(-)-ureidoglycolate	0.469104	0.459985	0.47659	0.46856	0.470474	0.445094	0.449817	0.455129
5-Aminolevulite	1.69937e-05	0.113965	0.117917	0.0772996	0.117486	0.125575	0.137038	0.1267
5-Aminolevulite	0.212687	0.685975	0.22415	0.374271	0.213423	0.5657	0.509089	0.429404
5-Aminolevulite	0.359547	0.777599	0.361053	0.4994	0.251354	0.286961	0.967193	0.501836
5-Aminolevulite	0.196341	1.72097e-05	0.185047	0.127135	1.71153e-05	0.191223	0.189078	0.126773
5-Aminolevulite	0.0035835	0.16965	0.179907	0.117714	0.00377369	0.00351586	0.00463186	0.0039738
5-Aminolevulite	0.638015	0.743777	0.714815	0.698869	0.687517	0.664094	0.767446	0.706352
5-Aminolevulite	0.00893193	0.00698137	0.00963183	0.00851504	0.000299594	0.000446211	0.00487796	0.00187459
THTC	0.00444369	0.00599828	0.00655439	0.00566545	0.00759649	0.00240698	0.00361268	0.00453872
Tetralin	0.00704837	0.00758748	0.00528103	0.00663896	0.00730928	0.00462491	0.00644334	0.00612585
1,1-Dichloro-2,2-difluoroethylene	0.00324783	0.00370814	0.00314703	0.00336767	0.00373632	0.00335708	1.74885e-05	0.0023703
1,1-Dichloro-2,2-difluoroethylene	0.00121872	0.00180801	0.00108251	0.00136975	0.0015691	0.00167554	1.74885e-05	0.00108738
Methyl 2-propenyl selenide	0.0161892	0.0138322	5.2393e-05	0.0100246	0.0180905	0.0156268	0.0174488	0.0170554
S-(-)-ureidoglycolate	0.00281263	1.72097e-05	0.00667943	0.00316975	0.00642421	0.00231813	0.00197928	0.00357387
Imidazotetrazinone	0.0141846	0.0175851	0.0197081	0.0171593	0.0632327	0.0879856	0.0727035	0.0746406
Potassium phosphate (K(H2PO4))	0.023896	0.0164734	0.0224986	0.020956	0.0578203	0.0790149	0.0720223	0.0696192
(S)-Malate	1.69937e-05	0.177408	0.18682	0.121415	0.18327	0.18323	0.198383	0.188294
(-)-Ureidoglycolate	0.0299179	0.0366238	0.0302992	0.0322803	0.0231991	0.0231775	0.0177659	0.0213808
Sodium sorbate	0.0102002	0.01035	0.00928444	0.00994488	0.0112501	0.0113953	1.74885e-05	0.00755428
Methyl 2-propenyl selenide	0.403649	0.436499	0.447501	0.429217	0.350056	0.320328	0.323991	0.331458
2-Hydroxymethylserine	0.0144761	1.57811	1.55137	1.04799	0.0159753	2.44889	0.0139112	0.826257
Polymaleic acid, sodium salt	0.0114036	0.0140826	0.0173924	0.0142929	0.0122704	0.0133821	6.08676e-05	0.00857112
Potassium phosphate (K(H2PO4))	0.00344468	0.00347288	0.00417654	0.00369804	0.00383455	1.68789e-05	1.74885e-05	0.00128964
Potassium phosphate (K(H2PO4))	0.0091223	0.00862739	0.00866062	0.00880344	0.0141617	0.0160484	0.0161742	0.0154615
Potassium phosphate (K(H2PO4))	0.00319866	0.00335263	1.70091e-05	0.00218943	0.00190736	0.00177837	1.74885e-05	0.0012344
ISOPROPYL METHYLPHOSPHONATE	0.0453605	0.0457709	0.0430247	0.0447187	0.0393841	0.0345001	0.0326968	0.035527
2,3,4-Trihydroxybutanoic acid	0.0440657	0.0442136	0.0451409	0.0444734	0.0427097	1.68789e-05	0.0458419	0.0295228
2,3,4-Trihydroxybutanoic acid	0.157758	0.202049	0.185438	0.181748	0.132918	0.128311	0.153153	0.138127
2,3,4-Trihydroxybutanoic acid	0.42731	0.420447	0.440994	0.429584	0.454847	0.446599	0.430675	0.444041
2,3,4-Trihydroxybutanoic acid	0.0130545	0.0247374	0.00309826	0.0136301	0.0237615	0.01629	0.0282241	0.0227585
4-aminobenzoate	0.0590339	1.72097e-05	1.70091e-05	0.0196894	0.058565	0.0549931	0.0603896	0.0579826
(R)-3-Amino-2-fluoropropyl phosphenite	0.30517	0.463415	0.342463	0.370349	0.491436	6.10064e-05	0.502047	0.331182
(R)-3-Amino-2-fluoropropyl phosphenite	0.187783	0.187187	0.20214	0.19237	0.243954	0.262984	6.08676e-05	0.169
Acetyl phosphate	0.00486017	0.0310339	0.00341415	0.0131027	0.00551692	0.00772308	0.0412239	0.0181546
Bicarbonate oxygen	0.0288469	0.0293634	0.0279675	0.028726	0.0312046	0.0731529	0.0562032	0.0535202
Bicarbonate oxygen	0.024856	0.0261032	0.0265767	0.0258453	0.0880825	0.0754184	0.0780104	0.0805038
Polymaleic acid, sodium salt	0.0910696	0.0931031	0.0851977	0.0897901	0.0963945	0.0894909	0.084086	0.0899905
Polymaleic acid, sodium salt	0.0283979	0.0242371	0.0255123	0.0260491	0.0227042	0.0224521	0.0205366	0.0218976
ISOPROPYL METHYLPHOSPHONATE	0.0346189	0.0346028	0.0336017	0.0342745	0.0347266	0.0325921	0.0356754	0.0343313
ISOPROPYL METHYLPHOSPHONATE	1.69937e-05	1.72097e-05	0.0238042	0.00794612	0.0351028	0.0174288	0.0277477	0.0267598
Carbamoyl phosphate	0.0993366	0.0333303	0.0303524	0.0543398	0.0317812	0.10552	0.0379442	0.058415
Carbamoyl phosphate	0.0813231	0.101564	0.0699434	0.0842769	0.0445578	0.108283	0.112993	0.088611
Carbamoyl phosphate	0.0533227	0.0610091	0.054945	0.0564256	0.0888462	0.0984964	0.0786865	0.0886763
(R)-3-Amino-2-fluoropropyl phosphenite	0.00454706	0.0157952	0.00152763	0.00728997	0.0232238	0.0149806	0.0144864	0.0175636
(R)-3-Amino-2-fluoropropyl phosphenite	1.69937e-05	0.0103348	0.00761736	0.00598972	1.71153e-05	0.0068785	0.00624892	0.00438151
2-Aminomucote semialdehyde	0.00675887	0.00547364	0.0053223	0.00585161	0.00580569	0.0073896	0.00519895	0.00613141
Nornitrogen mustard	0.24574	0.342238	0.440113	0.342697	0.395807	0.634141	0.382438	0.470795
Nornitrogen mustard	0.463617	0.388983	0.472963	0.441854	0.358123	0.426859	0.323037	0.36934
Nornitrogen mustard	0.228793	0.223721	0.215862	0.222792	0.176015	0.168064	0.215105	0.186395
Nornitrogen mustard	0.417393	0.402244	0.358848	0.392828	0.944166	0.878304	1.06207	0.961515
Nornitrogen mustard	0.329329	0.323798	0.335704	0.32961	5.90315e-05	0.381186	6.08676e-05	0.127102
Nornitrogen mustard	1.2088	0.340786	0.733159	0.760913	1.12074	0.461455	0.825403	0.802534
Acetyl phosphate	0.00287874	0.00319947	0.00335085	0.00314302	0.00406845	1.68789e-05	0.00261131	0.00223221
Ethanolamine phosphate	0.00707807	0.00606037	0.0057119	0.00628345	0.00598745	0.00644745	0.00544628	0.00596039
5-Nitrofurfural	0.00921037	0.0115631	0.00645418	0.00907587	0.0141116	0.00999676	0.00869021	0.0109329
N-Formylmaleamic acid	0.0146438	5.32924e-05	0.0177529	0.0108167	0.0457858	0.02989	0.0434277	0.0397012
5-Tetrazolyl-glycine	0.0077152	0.00960978	0.0441529	0.0204926	0.0468607	0.0240462	0.0205874	0.0304981
Nornitrogen mustard	0.0843423	0.0968907	0.092607	0.09128	0.103694	0.101662	0.111331	0.105563
Bis(2-chloroethyl)ether	0.00838607	0.00900072	0.00924822	0.00887834	0.00878844	0.0105403	0.0102736	0.00986747
Cuprous oxide	0.0252891	0.0334431	0.0414109	0.0333811	0.198417	0.227396	0.226113	0.217309
2-Oxoglutaramate	0.0313728	0.0323384	5.2393e-05	0.0212545	0.047268	0.0475828	0.0595294	0.0514601
2-Oxoglutaramate	0.0492066	0.0371577	0.0483261	0.0448968	0.0539017	0.00842114	0.00390525	0.022076
Diatretin 2	0.0448136	0.0367706	0.0362532	0.0392792	0.050479	0.0547878	0.0584584	0.0545751
2-Hydroxymethylclavam	0.0145256	0.0223872	0.012906	0.0166063	0.0219127	0.0160582	0.012502	0.0168243
alpha-Fluoromethylhistamine	0.0133616	0.0137443	0.0101764	0.0124274	0.0128648	0.0120658	0.0106888	0.0118731
2,3-Dimethylmaleate	0.00477312	0.0159021	0.00453555	0.0084036	0.0031321	0.0122479	0.0212088	0.0121963
N-Methyl-N'-nitro-N-nitrosoguanidine	0.136217	0.132173	0.127779	0.132056	0.0975991	0.113119	0.0985343	0.103084
1-Methyl-2-nitro-1-nitrosoguanidine	0.0962353	0.0893019	0.0869144	0.0908172	0.339358	0.363525	0.354988	0.352623
2-Oxoglutaramate	0.0576541	0.0368997	0.038609	0.0443876	0.0444828	0.0490813	0.0454965	0.0463535
2-Oxoglutaramate	0.0706251	0.0762383	0.0788658	0.0752431	0.176434	0.174838	0.195872	0.182382
3-Methyleneoxindole	0.263319	0.254232	0.29949	0.272347	0.160881	0.14169	0.172652	0.158408
Deisopropyldeethylatrazine	0.0256495	0.0305377	0.032265	0.0294841	0.0828547	0.0869095	0.0830256	0.0842633
Dihydroxyfumarate	5.3545e-05	5.32924e-05	5.2393e-05	5.30768e-05	0.0307156	6.10064e-05	0.0233686	0.0180484
Ammonia aspartate	0.53556	0.47034	0.400546	0.468816	0.264953	0.217788	0.688553	0.390431
Ammonia aspartate	2.5979	2.98478	2.65573	2.74614	1.98513	2.19526	2.19718	2.12586
Ammonia aspartate	6.02798	6.45114	6.02288	6.16733	4.13264	4.13531	4.14507	4.13767
Ammonia aspartate	0.12735	0.128795	0.14478	0.133642	0.0901692	0.0903647	0.0873594	0.0892978
4-Fluorocyclohexane-1-carboxylic acid	0.0106472	0.0086374	0.00567713	0.00832059	0.0014637	0.0022732	0.00234719	0.00202803
Aluminum nicotinate	0.256457	0.265529	0.259942	0.260643	0.252599	0.245087	0.273789	0.257159
N-Methyl-N'-nitro-N-nitrosoguanidine	1.69937e-05	0.0386782	0.0438658	0.0275203	0.0361181	0.0445902	0.0484788	0.0430624
Ccc(C(O)=O)P(=O)=O	0.0330514	0.0250862	0.0164542	0.0248639	0.0182045	0.0334888	0.0260648	0.0259194
Ccc(C(O)=O)P(=O)=O	0.0210486	0.0244473	0.0237254	0.0230738	0.0056366	0.00518128	0.015885	0.00890095
Ccc(C(O)=O)P(=O)=O	0.0227162	0.0227815	0.0243564	0.0232847	0.0420034	0.0337683	0.0349287	0.0369001
Ccc(C(O)=O)P(=O)=O	0.0129672	0.0134801	0.00649271	0.01098	0.0121741	0.0103641	0.010921	0.0111531
meso-Tartaric acid	0.0254443	0.0226667	0.0225502	0.0235537	0.0226288	0.019417	0.0230997	0.0217152
Dihydroxyfumarate	0.0103079	0.136617	0.124085	0.0903369	0.00676418	0.00848525	0.125043	0.0467642
meso-Tartaric acid	0.0221344	0.0255322	0.028815	0.0254939	0.0250268	0.0364829	0.041692	0.0344006
meso-Tartaric acid	0.00365587	0.00219185	0.00214273	0.00266348	0.00333731	0.00594269	0.00404817	0.00444272
5,6-Dichloro-1,3-cyclohexadiene	0.00479821	0.00442179	0.00460287	0.00460763	0.00669069	0.00653135	0.00683822	0.00668675
5,6-Dichloro-1,3-cyclohexadiene	0.00241363	0.0025804	0.00312104	0.00270503	0.000672798	0.000423947	0.000445218	0.000513987
Aluminum nicotinate	0.0428653	0.0525024	0.0404302	0.045266	0.0356812	0.0273888	0.0316365	0.0315689
erythro-3-Hydroxy-Ls-aspartate	0.000817324	0.00168549	0.00174535	0.00141605	0.00159619	0.000286529	0.000630548	0.000837755
Dichlorotriazine	0.0114828	0.0170267	0.0107766	0.0130954	0.00961333	0.011896	0.0210365	0.0141819
Dichlorotriazine	0.0210141	0.0215441	0.0203588	0.0209724	0.0228137	0.0201062	1.74885e-05	0.0143125
N-methylethanolamine phosphate	0.334925	0.319313	0.290554	0.31493	0.51079	0.575408	0.600395	0.562198
N-methylethanolamine phosphate	0.0630058	0.064771	0.0648085	0.0641951	0.0705311	0.0745898	0.0751167	0.0734125
Ccc(C(O)=O)P(=O)=O	0.023063	0.0246849	0.0207443	0.0228307	0.0432486	0.0453752	0.0517156	0.0467798
Ccc(C(O)=O)P(=O)=O	1.69937e-05	0.00423118	0.00468288	0.00297702	0.00455374	1.68789e-05	0.00456877	0.00304646
Ccc(C(O)=O)P(=O)=O	0.00285488	0.00358829	0.00326222	0.00323513	1.71153e-05	0.00337231	0.00377354	0.00238766
1,2,3,4-Tetrafluorobenzene	0.00460686	0.00362244	0.00374192	0.00399041	0.00394161	0.00412556	0.00444681	0.00417133
meso-Tartaric acid	0.00125213	1.72097e-05	1.70091e-05	0.000428782	0.00228721	0.000987903	0.00238401	0.00188638
N-Dimethyl-2-aminoethylphosphote	0.0356867	0.034218	0.0350199	0.0349749	0.0774852	0.0733874	0.0697944	0.0735557
Ethylene glycol dinitrate	0.074252	0.0760391	0.0793839	0.0765583	0.00170906	0.0773665	0.0017089	0.0269281
N-methylethanolamine phosphate	0.194858	0.203106	1.70091e-05	0.13266	0.185117	0.235039	0.22803	0.216062
N-methylethanolamine phosphate	2.30151	2.39786	2.38111	2.36016	2.14465	1.94822	2.07068	2.05452
N-methylethanolamine phosphate	0.0627094	0.14247	0.145774	0.116984	0.0534217	0.0694656	0.0569751	0.0599542
Diethylphosphoric acid	0.0403374	0.0370574	0.0417331	0.0397093	0.0857742	0.102292	0.103079	0.0970482
Diethylphosphoric acid	0.049024	0.0490499	0.0462016	0.0480918	0.123239	0.137978	0.137018	0.132745
Diethylphosphoric acid	0.0741966	0.0748133	0.109621	0.0862102	0.312614	0.351502	0.363371	0.342496
Diethylphosphoric acid	0.994241	0.934208	1.00725	0.978565	2.9173	3.61403	3.5332	3.35484
Diethylphosphoric acid	0.0977364	0.0932338	0.0873238	0.0927646	0.0865537	6.10064e-05	0.101571	0.0627285
Calcium fumarate	0.0845058	0.0849673	0.0796002	0.0830244	0.0925371	0.112163	0.116189	0.106963
Cobaltous sulfate	0.0287113	0.0313447	0.0310228	0.0303596	5.90315e-05	0.0277226	0.0280014	0.0185943
3,3-Bis(chloromethyl)oxetane	0.0135279	0.0139082	0.00881545	0.0120838	0.0230662	0.00938328	0.00928861	0.0139127
3,3-Bis(chloromethyl)oxetane	0.0734995	0.109159	0.0748478	0.0858354	0.303645	0.278826	0.329628	0.304033
Fosamine	0.136044	0.180953	0.175564	0.164187	0.153703	0.151106	0.123413	0.142741
Cysteine sulfinic acid	0.000984096	0.000604001	0.00072608	0.000771392	0.00107784	0.000786313	0.00073193	0.00086536
2-Phosphoglycolate	0.0433776	0.0538115	0.0487972	0.0486621	0.0510186	0.074029	0.0652536	0.0634337
Nitrogen mustard	0.40657	0.408906	0.380304	0.398593	0.0874654	0.0943704	0.0409694	0.0742684
Propane-1,2-diol 1-phosphate	0.0924138	0.0954243	0.0996416	0.0958266	0.0877615	0.0879886	0.107138	0.0942961
Propanoyl phosphate	0.00566887	0.00902037	0.00589396	0.00686107	0.0176019	0.0177216	0.0198348	0.0183861
Diethylphosphoric acid	0.0171223	0.0186888	0.0179107	0.0179073	0.0217767	0.0348109	0.038512	0.0316999
Diethylphosphoric acid	0.00698206	0.00801951	1.70091e-05	0.00500619	0.0142978	0.0161098	0.0163973	0.0156016
Diethylphosphoric acid	0.0108039	0.0110755	0.0101506	0.0106767	1.71153e-05	0.0105737	1.74885e-05	0.0035361
Diethylphosphoric acid	0.00614701	0.00942204	0.00702761	0.00753222	0.0116639	0.00499489	0.00796764	0.00820882
Calcium fumarate	0.00350242	1.72097e-05	0.00453769	0.00268578	1.71153e-05	1.68789e-05	0.00331002	0.00111467
Succinyl chloride	0.599677	0.963019	0.509136	0.690611	0.831472	0.403472	1.74885e-05	0.411654
Succinyl chloride	0.365258	0.790819	0.576835	0.577637	0.554213	0.457319	1.74885e-05	0.337183
Succinyl chloride	1.52403	2.35574	0.516997	1.46559	2.62295	1.28839	1.74885e-05	1.30379
Succinyl chloride	0.0981436	0.150971	0.1023	0.117138	0.3386	0.103035	0.401737	0.281124
Succinyl chloride	1.48146	1.75856	1.4332	1.55774	1.61696	1.50035	1.74885e-05	1.03911
Succinyl chloride	0.39555	0.963746	0.39663	0.585309	0.261585	0.414056	1.41371	0.696451
Succinyl chloride	1.11627	1.89058	0.696838	1.23456	2.33888	2.16266	1.88506	2.12887
Succinyl chloride	0.452715	1.32593	1.03077	0.936473	1.01384	0.843003	1.74885e-05	0.618955
Succinyl chloride	0.768311	1.04237	0.849258	0.886648	0.988822	0.823534	1.74885e-05	0.604124
3,3-Bis(chloromethyl)oxetane	0.00675465	0.00944877	1.70091e-05	0.00540681	0.0123311	0.0121691	0.0133546	0.0126183
Oxonic Acid	0.00506668	0.0176708	0.00536561	0.00936768	0.0233738	0.01841	0.0198547	0.0205462
Oxonic Acid	0.00386371	0.00786473	0.00576926	0.00583257	0.00444359	0.0051278	0.00665887	0.00541008
Phosphocysteamine	0.102281	0.107579	0.0980447	0.102635	0.0930341	0.0760397	0.076938	0.0820039
4-Nitrocatechol	0.000287213	0.000917247	0.000279836	0.000494765	0.00108834	0.000816988	0.00109423	0.000999854
Cytosine-5-carboxylic acid	0.0299784	0.000616171	0.000777215	0.0104573	0.0263798	0.0269285	0.0245879	0.0259654
6-hydroxy-2-cyclohexen-one-carboxylate	0.00431637	0.134089	0.127247	0.0885506	0.0162546	0.0170046	0.0160218	0.016427
12,13-epoxy-9-alkoxy-10E-octadecenoate	0.0518669	0.168531	0.164498	0.128299	0.2147	0.0192402	0.110399	0.11478
Potassium permanganate	0.0190856	0.0143707	5.2393e-05	0.0111696	0.015616	0.0213989	0.0147794	0.0172648
Propane-1,2-diol 1-phosphate	0.111246	0.114731	0.120167	0.115381	0.0879718	0.0903841	0.110989	0.0964483
Phenylphosphonic acid	5.3545e-05	0.0320489	0.0330385	0.0217137	5.90315e-05	0.0390676	0.0343575	0.0244947
Phenylphosphonic acid	1.60668	0.967481	0.922512	1.16556	2.94601	4.75615	3.11899	3.60705
Phenylphosphonic acid	0.249386	0.2412	0.242086	0.244224	0.577557	0.586537	0.566285	0.576793
2,5-Furandicarboxylate	0.0574739	0.0482158	0.0576067	0.0544321	0.0897381	0.0930398	0.0982117	0.0936632
2-Maleylacetate	0.0353442	0.035559	0.0233092	0.0314041	0.0507808	0.0519346	6.08676e-05	0.0342588
2-Maleylacetate	0.013394	0.0235871	0.0143053	0.0170954	0.0289542	0.0306987	0.0135627	0.0244052
Allantoxanamide	0.0114796	0.0176901	0.0170395	0.0154031	1.71153e-05	0.0109233	0.0172706	0.00940369
Bromobenzene	0.00841142	0.00726759	0.00222783	0.00596895	1.71153e-05	1.68789e-05	1.74885e-05	1.71609e-05
Bromobenzene	0.0156797	0.00991795	0.0215049	0.0157008	0.0188098	0.0207397	0.0249703	0.0215066
Bromobenzene	0.113209	0.11209	0.0704958	0.0985984	0.0556297	0.0587181	0.060455	0.0582676
Mustard gas	0.619287	0.544588	0.544228	0.569368	0.0462211	0.0408575	0.0499553	0.045678
Mustard gas	0.0410824	0.0504434	0.0868156	0.0594471	0.0784485	0.0492903	0.0377325	0.0551571
Mustard gas	0.0053169	0.0129284	0.00682775	0.0083577	0.00380362	0.00698989	0.0146907	0.00849473
Succinimidyl carbonate	0.0813725	0.0778038	0.0740636	0.0777466	0.245508	0.272117	0.259629	0.259085
Succinimidyl carbonate	0.0236562	0.0219786	0.0383099	0.0279815	0.0515693	0.055623	6.08676e-05	0.0357511
Succinimidyl carbonate	0.0557113	0.0474026	0.0105136	0.0378759	0.0102639	0.00914647	0.0474859	0.0222987
Phosphocysteamine	0.0017888	0.000175036	0.000548467	0.000837433	0.00180881	0.000325103	0.00153873	0.00122421
Sodium fumarate	0.35747	5.32924e-05	0.369275	0.242266	0.390445	0.385554	0.338195	0.371398
Sodium fumarate	0.490475	0.417612	0.457709	0.455265	0.472658	0.433146	0.473897	0.459901
Potassium permanganate	0.0227662	0.0231499	1.70091e-05	0.015311	0.0210748	1.68789e-05	0.0231057	0.0147325
3-Fluoro-cis,cis-mucote	0.180122	0.167656	0.159987	0.169255	0.149357	0.162351	0.168921	0.16021
Phenylphosphonic acid	0.00170924	0.0023994	0.00180686	0.00197184	0.00274434	0.00319878	0.0029832	0.00297544
2-Oxoadipate	0.153108	0.166088	0.159735	0.159644	0.172708	0.171367	0.176515	0.17353
2-Maleylacetate	0.00290226	0.00160412	0.00310829	0.00253823	0.00682996	0.00461477	0.00856729	0.00667067
Mustard gas	0.110713	0.0955642	0.107511	0.104596	0.0912941	0.076437	0.0828685	0.0835332
Mustard gas	0.0202995	0.0161318	0.017862	0.0180978	0.0256584	0.0212977	0.0238621	0.0236061
Mustard gas	0.0103466	0.00609881	1.70091e-05	0.00548748	0.00195072	0.00956683	0.00726405	0.00626053
Sulfur mustard	0.00376544	0.00403817	0.00428649	0.00403003	0.00374927	0.00401442	0.00440811	0.00405727
N-Formyl-L-aspartate	0.04968	0.0498849	0.0490942	0.049553	0.15723	0.160827	0.160323	0.15946
N-Formyl-L-aspartate	0.0493786	0.0414004	0.0425861	0.044455	0.130128	0.142892	0.140351	0.13779
Succinimidyl carbonate	0.0239823	0.0298244	0.079392	0.0443996	0.0792656	0.0804027	0.0794462	0.0797048
N-Ethyl-N'-nitro-N-nitrosoguanidine	0.00983405	0.0104611	0.010125	0.01014	0.0120722	0.0113361	0.0116986	0.0117023
4-Methylene-L-glutamate	0.00431197	0.00374328	0.00328792	0.00378106	0.00470497	0.00417191	0.00385576	0.00424421
3,4-Dichloroaniline	0.00178941	0.00379828	0.352703	0.11943	0.473036	0.457397	0.498078	0.476171
Sodium fumarate	1.69937e-05	0.00199529	0.00255609	0.00152279	0.00317518	0.00351599	0.00336774	0.00335297
4-Hydroxy-2-oxoglutarate	5.3545e-05	0.00500579	0.00450191	0.00318708	0.00575411	0.00539629	0.00593733	0.00569591
3-Fluoro-cis,cis-mucote	0.0557455	0.0620273	0.0562272	0.058	0.053999	0.056966	0.0536039	0.0548563
2-Oxoadipate	0.00481442	0.00449504	0.00314476	0.00415141	0.011141	0.00898052	0.0110771	0.0103996
2-Oxoadipate	0.000433144	0.000302335	0.000335856	0.000357112	0.0017071	0.00216636	0.00130814	0.0017272
Dysprosium	0.0161296	0.0134397	0.0151171	0.0148955	0.013678	0.0181435	6.08676e-05	0.0106275
Dysprosium	1.24162	1.45337	1.47963	1.39154	1.21381	1.50924	6.08676e-05	0.907703
Dysprosium	7.38282	6.77522	6.93468	7.03091	9.22253	9.30213	7.87613	8.80027
Dysprosium	8.29518	9.0213	9.16494	8.82714	10.79	6.10064e-05	9.88029	6.89012
Dysprosium	10.181	8.34524	6.44195	8.32272	9.24439	7.50759	10.2297	8.99391
Phosphoroselenoic acid	0.00996068	0.0113456	1.70091e-05	0.00710778	0.0108603	0.0102873	1.74885e-05	0.00705504
2,4-Dichlorophenol	0.38529	0.422322	0.385618	0.397743	0.51355	0.499922	6.08676e-05	0.337845
2,4-Dichlorophenol	0.752072	0.804592	0.973256	0.843307	1.31652	0.942762	1.19446	1.15125
N-Ethyl-N'-nitro-N-nitrosoguanidine	0.00641377	0.0053747	0.00668377	0.00615742	0.00953522	0.0118344	0.0113279	0.0108992
N-Ethyl-N'-nitro-N-nitrosoguanidine	1.69937e-05	0.00585146	0.00526183	0.00371009	0.00805559	0.00571795	0.00709991	0.00695782
L-Carnitine	0.00351357	0.00267795	0.00188809	0.0026932	0.00165132	0.00206497	0.00156333	0.00175987
2,3-Dichloroaniline	0.0417231	0.0492841	0.0344828	0.04183	0.0384232	1.68789e-05	0.0511585	0.0298662
2,3-Dichloroaniline	0.0482355	0.0333055	0.0410284	0.0408565	0.0316168	0.0342021	0.039177	0.0349986
Pentafluoropropionic acid	0.024875	0.00240145	0.00380243	0.0103596	0.0279761	0.0321283	0.0343853	0.0314965
Pentafluoropropionic acid	0.184578	0.210237	0.180467	0.19176	0.311565	0.311054	0.340442	0.32102
Pentafluoropropionic acid	0.015244	0.015644	0.0161545	0.0156808	0.00458603	0.00384991	0.0173115	0.0085825
3,4-Dichloroaniline	0.0403336	0.040471	0.0395769	0.0401272	0.0457678	0.044694	0.048062	0.0461746
2,2,2-Trifluoroethyl	0.0983942	0.0980411	0.109374	0.101937	0.0449856	0.0774235	0.0832339	0.0685477
2,2,2-Trifluoroethyl	0.0244901	0.0169438	0.0113854	0.0176064	0.028696	0.0222179	6.08676e-05	0.0169916
2,2,2-Trifluoroethyl	0.047546	0.0212773	0.0442147	0.0376793	0.0732546	0.0825652	0.0909497	0.0822565
2,2,2-Trifluoroethyl	0.45859	0.430751	0.396879	0.42874	0.402126	0.369113	0.373006	0.381415
2,4-Dihydroxypteridine	0.0434552	0.0444167	0.0406659	0.0428459	0.0388001	0.0349005	0.0353893	0.0363633
2,4-Dihydroxypteridine	0.169254	0.159828	0.169898	0.166327	0.0316797	0.0293978	0.0321469	0.0310748
para-Trifluoromethylphenol	0.131243	0.153698	0.137425	0.140789	0.202425	0.188298	0.213299	0.201341
Tabun	0.0092232	0.00904011	0.0105559	0.00960642	0.00909995	0.00804284	1.74885e-05	0.00572009
Tabun	0.00722121	1.72097e-05	0.0042507	0.00382971	1.71153e-05	0.00342404	1.74885e-05	0.00115288
Tabun	0.0201421	1.72097e-05	0.022204	0.0141211	0.0200204	0.0184247	0.0201057	0.0195169
Lichenin	0.062811	0.00239276	0.060297	0.0418336	0.00260503	0.00216119	0.00141661	0.00206095
Oxoguanine	0.0145981	0.0130893	0.0133326	0.0136733	5.90315e-05	0.0143501	0.0160546	0.0101546
Pterin	0.00411353	0.00444015	0.00430745	0.00428704	0.00265939	0.00397947	0.00179709	0.00281198
Potassium iodide	0.00150556	0.0217451	0.020872	0.0147076	0.000895682	0.00332051	0.00236152	0.00219257
2,2,2-Trifluoroethyl	1.69937e-05	0.319188	0.319453	0.212886	0.286463	0.294264	0.256571	0.279099
Nitroimidazo-oxazine	0.00248079	0.101021	0.0131548	0.0388855	0.125487	0.130663	0.0260054	0.0940518
Isopentenyl phosphate	0.00872416	0.00989921	0.00715628	0.00859322	0.137194	0.143262	0.130937	0.137131
2,4-Dihydroxypteridine	0.00180197	0.0273896	0.03462	0.0212705	0.0054384	0.00626669	0.00591498	0.00587336
7-Methylxanthine	0.0114273	0.00975569	0.0111957	0.0107929	0.0379903	0.0363215	0.0278714	0.0340611
L-Rhamnose	0.000398594	0.00048445	0.000356657	0.000413234	0.000244231	0.000215333	0.000121175	0.00019358
Arsenocholine	0.00208118	0.00194983	0.00210681	0.00204594	0.00450975	0.00320324	0.00460409	0.00410569
Oxoguanine	0.00683842	0.0397787	0.0361223	0.0275798	0.0238813	0.0570372	0.0277489	0.0362225
Methyl (2-propenylthio) selenide	0.00396667	0.00305645	0.00559886	0.00420733	0.0185521	0.0161348	0.016423	0.0170366
Methyl (2-propenylthio) selenide	0.022767	0.0102771	0.00842959	0.0138246	0.0240578	0.0256634	0.0258735	0.0251982
1,1,1,2-Tetrachloroethane	0.0329895	0.0320285	0.031939	0.032319	0.0361648	0.041222	6.08676e-05	0.0258159
Dichloromaleimide	0.00433766	0.00569769	0.00456027	0.0048652	0.00364861	0.00377544	0.00553025	0.0043181
Phosphoenolpyruvate	0.0487147	5.32924e-05	5.2393e-05	0.0162735	0.0369248	0.0334026	6.08676e-05	0.0234627
Phosphoenolpyruvate	0.317079	0.463719	0.526734	0.435844	0.460081	0.518276	0.454078	0.477478
Phosphoenolpyruvate	0.1502	0.174887	0.155893	0.160327	0.237654	0.393382	0.607473	0.412836
L-Selenocysteine	0.0859056	0.0438989	0.0881049	0.0726365	0.188682	0.0471335	0.215203	0.15034
Nitroimidazo-oxazine	0.00999427	0.0106696	0.00386827	0.00817738	0.0253354	0.0345479	0.0285292	0.0294708
Nitroimidazo-oxazine	0.00652096	0.0104128	0.00508517	0.00733966	0.0244668	0.0247024	0.0273088	0.0254927
Nitroimidazo-oxazine	0.00521344	0.00509891	1.70091e-05	0.00344312	0.00493725	0.0046173	0.00539313	0.00498256
Isopentenyl phosphate	0.256075	0.229033	0.229805	0.238304	0.259426	0.235611	0.256785	0.250607
Isopentenyl phosphate	0.0526445	0.0533395	0.0561493	0.0540444	0.0703972	0.0463782	0.073179	0.0633182
4-Hydroxy-3-nitrosobenzamide	0.00640103	0.0047125	0.00515523	0.00542292	0.00188781	0.00628986	0.00380868	0.00399545
4-Hydroxy-3-nitrosobenzamide	0.00358351	0.00893183	0.00848278	0.00699937	0.0033695	0.00321709	0.00430263	0.00362974
Zoxazolamine	0.0096833	0.0122826	0.0196167	0.0138609	0.0152864	0.0209057	0.0231773	0.0197898
2-Aminoethylarsote	1.81581	1.83432	0.039474	1.22987	0.0466714	1.60348	0.044449	0.564865
2-Aminoethylarsote	0.371262	0.358268	0.237165	0.322232	0.308523	0.455946	0.301008	0.355159
Glyphosate	0.0315431	0.0335407	0.0301823	0.0317554	0.0397148	0.11258	0.0833091	0.0785348
Glyphosate	0.146716	0.151944	0.240958	0.179872	0.231592	0.149334	0.238688	0.206538
Glyphosate	0.00701503	0.00535141	5.2393e-05	0.00413961	0.00559433	0.00763257	0.00630349	0.00651013
Monosodium glutamate	0.0083013	0.0142526	0.0100373	0.0108637	0.0220171	0.0157976	0.0233827	0.0203991
Monosodium glutamate	0.0712724	0.0714788	0.0712591	0.0713368	0.145659	0.154535	0.140464	0.146886
Monosodium glutamate	0.103287	0.101096	0.104915	0.1031	0.14187	0.151332	0.179915	0.157706
Phosphodimethylethanolamine	5.3545e-05	0.00543763	0.00771446	0.00440188	5.90315e-05	0.00755104	6.08676e-05	0.00255698
Quinolite	0.000687922	0.00471028	0.00456867	0.00332229	0.000239753	0.00460049	0.000358752	0.001733
Methyl (2-propenylthio) selenide	0.00255849	0.00272154	0.00212046	0.00246683	0.0049575	0.00483876	0.00578646	0.00519424
Methyl (2-propenylthio) selenide	0.00538208	0.00555028	0.00572714	0.00555316	0.00448014	1.68789e-05	0.00597932	0.00349212
1,1,1,2,3,3,3-Heptafluoropropane	0.083063	0.0796394	0.0788282	0.0805102	0.019662	0.0203413	0.0311371	0.0237135
Phosphoenolpyruvate	0.0173245	0.0186206	1.70091e-05	0.0119874	0.0187309	0.0179002	0.0170969	0.0179094
Phosphoenolpyruvate	0.00961907	1.72097e-05	0.00924988	0.00629539	0.00751569	0.00815388	0.00944463	0.0083714
Phosphoenolpyruvate	0.0115495	0.0103527	0.00924944	0.0103839	1.71153e-05	1.68789e-05	0.00893814	0.00299071
Phosphoenolpyruvate	0.0211137	0.0206507	0.0223658	0.0213767	0.0216465	1.68789e-05	1.74885e-05	0.00722695
Glycerone phosphate	0.142652	0.143443	0.145105	0.143733	0.257479	0.293546	6.08676e-05	0.183695
Glycerone phosphate	0.564287	0.540261	5.2393e-05	0.3682	0.595173	0.620563	6.08676e-05	0.405266
Glycerone phosphate	0.144265	0.0809306	0.0819141	0.10237	5.90315e-05	0.170764	0.154154	0.108325
L-Selenocysteine	0.0255815	0.0276381	0.0287608	0.0273268	0.0428254	0.0476899	0.0509929	0.0471694
L-Selenocysteine	0.00377979	0.00484527	1.70091e-05	0.00288069	0.00544235	0.00406228	0.00608359	0.00519607
Pentafluorobenzene	0.0363373	0.0620352	0.0380531	0.0454752	0.0454573	0.0416404	0.0517184	0.046272
Pentafluorobenzene	0.0110068	0.0072484	0.0108409	0.00969869	0.0127627	1.68789e-05	0.00996111	0.00758023
Butanoylphosphate	0.0511796	0.0516913	0.0484802	0.0504504	0.0668092	0.0703741	0.073069	0.0700841
Diethylthiophosphoric acid	0.0161559	0.017341	0.0162924	0.0165964	0.00924062	0.00996662	0.0113128	0.0101734
3-Fluoro-1-(4-hydroxyphenyl)-1-propanone	0.000433119	0.000451781	0.000574249	0.000486383	0.00176668	0.0039752	0.00445713	0.00339967
Bis(2-chloro-1-methylethyl)ether	0.0192513	0.0125753	0.0309691	0.0209319	0.0243888	0.0268912	0.0322896	0.0278565
Bis(2-chloro-1-methylethyl)ether	5.3545e-05	0.00164257	0.00123576	0.000977293	0.0110753	0.00569312	0.0107289	0.00916576
Glyphosate	0.0444635	1.72097e-05	0.0426103	0.0290304	0.0436625	0.0444331	0.0464305	0.044842
Monosodium glutamate	0.0387074	0.035864	0.0343887	0.03632	0.0661913	0.0621123	0.0603054	0.0628697
Monosodium glutamate	0.034284	0.0322398	0.0347416	0.0337551	0.0291588	0.0282885	0.0272493	0.0282322
3-dehydroshikimate	0.0081738	0.00955317	0.00668687	0.00813795	0.0155368	0.0186336	0.0180812	0.0174172
Dichlobenil	0.111711	0.149726	0.106433	0.122623	5.90315e-05	0.16432	0.169236	0.111205
Dichlobenil	0.26819	0.265729	0.346688	0.293535	0.567594	0.599872	0.553011	0.573492
Nitrogen mustard N-oxide	0.260958	0.231786	0.249216	0.24732	0.408108	0.298083	0.405485	0.370559
Calcium phosphinate	0.0103198	1.72097e-05	0.0102843	0.00687377	0.0103696	0.0100687	1.74885e-05	0.00681861
Glycerone phosphate	0.0347119	0.0327947	0.0337173	0.0337413	0.268758	0.271971	0.00706587	0.182598
Glycerone phosphate	1.69937e-05	0.00504315	0.00336987	0.00281	0.00435126	0.00452088	0.00402217	0.0042981
sn-Glycerol 3-phosphate	0.18627	0.157962	0.13867	0.160967	0.257472	0.257088	0.261252	0.258604
sn-Glycerol 3-phosphate	5.3545e-05	0.0219786	0.0205286	0.0141869	0.0259955	0.0258251	6.08676e-05	0.0172938
sn-Glycerol 3-phosphate	1.09354	1.05953	1.09695	1.08334	5.90315e-05	1.18723	1.218	0.801761
sn-Glycerol 3-phosphate	0.0990372	0.104431	0.0991367	0.100868	5.90315e-05	0.47182	0.472835	0.314905
Monomethyl phenylphosphonate	0.0743606	0.0738831	5.2393e-05	0.049432	0.0791331	0.0875867	0.085102	0.0839406
Monomethyl phenylphosphonate	1.6803	1.68823	1.35413	1.57422	0.0102096	0.010948	0.0103521	0.0105032
5-Ureido-4-imidazole carboxylate	0.017808	0.0190851	0.0180121	0.0183017	0.00956184	0.00897056	0.00862277	0.00905172
Glycerone sulfate	0.166062	0.0111799	0.157134	0.111458	0.00645465	0.167238	0.00779649	0.0604963
Glycerone sulfate	0.0208985	0.0229496	0.0414052	0.0284178	0.0432986	0.043944	0.0426269	0.0432898
Bis(2-chloro-1-methylethyl)ether	0.00393145	0.00424392	0.00429251	0.00415596	0.00670012	0.00165115	0.00156027	0.00330385
Bis(2-chloro-1-methylethyl)ether	0.00362503	0.0071083	0.00330603	0.00467978	0.0117228	0.00691906	0.00474911	0.00779698
(4-Aminophenyl)phosphonic acid	5.3545e-05	5.32924e-05	0.00770714	0.00260466	0.00629715	0.00579645	6.08676e-05	0.00405149
(4-Aminophenyl)phosphonic acid	0.152488	0.149845	0.149017	0.15045	0.22236	0.239584	0.212507	0.224817
Azaserine	0.0073568	0.00659124	0.00595054	0.00663286	0.00795206	0.0076212	0.00652971	0.00736766
3-dehydroshikimate	0.00731271	0.00790109	0.00918439	0.00813273	0.0118741	0.011241	0.01219	0.0117684
3-dehydroshikimate	0.0320991	0.0242018	0.0211149	0.0258053	0.0497027	0.0510143	0.0500818	0.0502663
3-dehydroshikimate	0.00260487	0.00619547	0.00215466	0.00365167	0.00635924	0.00575996	0.00635889	0.00615936
3-dehydroshikimate	0.0120958	0.0109329	0.00995048	0.010993	0.0304368	0.0310066	0.0320248	0.0311561
Tris(1-aziridinyl)phosphine oxide	0.379762	0.390391	0.381035	0.38373	0.391634	0.404358	0.425983	0.407325
Calcium L-aspartate	0.0135921	0.0156592	0.016332	0.0151944	0.0149888	0.0127136	0.0146264	0.0141096
sn-Glycerol 3-phosphate	0.00792865	0.0042534	0.00409826	0.00542677	0.0037685	0.00441302	0.0085884	0.00558997
sn-Glycerol 3-phosphate	1.69937e-05	0.00174321	0.00162716	0.00112912	1.71153e-05	0.00182888	1.74885e-05	0.000621162
Phenolic phosphate	0.464009	5.32924e-05	0.425838	0.296633	0.62379	0.660217	0.511827	0.598611
Phenolic phosphate	0.151106	0.145877	0.140544	0.145843	0.323474	0.34591	0.340227	0.336537
Phenolic phosphate	0.0394989	0.0370234	0.019353	0.0319585	5.90315e-05	6.10064e-05	0.0353103	0.0118101
Phenolic phosphate	5.3545e-05	0.461025	0.447074	0.302718	0.584451	0.649082	0.608973	0.614169
Phenolic phosphate	2.57579	2.46568	2.43926	2.49357	4.57379	4.87647	4.90041	4.78356
cis-Aconitate	1.96846	1.781	1.8755	1.87499	3.4487	0.00769862	0.00726096	1.15455
cis-Aconitate	0.0482621	0.00905931	0.0362664	0.031196	0.00460799	0.0635988	0.0285129	0.0322399
cis-Aconitate	0.00336447	0.00381482	0.0049698	0.00404969	0.00629486	0.00342539	0.00925783	0.00632603
cis-Aconitate	0.230913	0.164333	0.171216	0.188821	0.451158	0.447734	0.585332	0.494741
cis-Aconitate	0.69262	5.32924e-05	0.688648	0.46044	0.820018	0.785113	0.726105	0.777079
3-Fluorocyclohexadiene-cis,cis-1,2-diol-1-carboxylate	0.0060173	0.00439119	0.00322626	0.00454492	0.00799592	0.00450226	0.00599202	0.0061634
3-Fluorocyclohexadiene-cis,cis-1,2-diol-1-carboxylate	0.0188384	0.0171022	0.19846	0.0781335	0.142305	0.118529	0.0142725	0.0917024
3-Fluorocyclohexadiene-cis,cis-1,2-diol-1-carboxylate	0.167409	0.203809	0.158093	0.176437	0.42112	0.440087	0.433945	0.431717
3-Fluorocyclohexadiene-cis,cis-1,2-diol-1-carboxylate	0.639935	0.622151	0.620622	0.627569	1.28264	1.29897	1.30027	1.29396
Monomethyl phenylphosphonate	0.0031711	0.00356261	0.00361015	0.00344795	0.0117424	0.0125663	0.0127168	0.0123419
Juglone	0.0108372	0.00961892	0.00945116	0.00996909	0.0111744	0.0101742	0.0119339	0.0110942
Monodehydroascorbate	0.0278246	0.0494767	0.0336964	0.0369992	0.0422678	0.042342	0.030768	0.0384593
(4-Aminophenyl)phosphonic acid	0.0261086	1.72097e-05	0.0263227	0.0174828	1.71153e-05	0.0279676	0.0287045	0.0188964
Aminosalicylate sodium anhydrous	0.00762649	0.0751896	0.0591558	0.0473239	0.0164818	0.0189011	0.0140005	0.0164611
Azaserine	0.0505362	0.043856	0.0450808	0.046491	0.102201	0.112071	0.10427	0.106181
diphosphate	0.00750744	0.00616778	0.0234192	0.0123648	0.0307573	0.0296519	0.0317388	0.030716
diphosphate	0.00727399	0.00810539	0.0074388	0.00760606	0.00802098	0.00689851	1.74885e-05	0.00497899
Methylenediphosphonic acid	0.00344477	0.00308476	0.00322027	0.00324993	0.00830443	0.00713776	0.00929452	0.00824557
Phenolic phosphate	0.00344182	0.00235925	0.0380396	0.0146136	0.0364197	0.00167531	0.00950607	0.015867
cis-Aconitate	1.69937e-05	0.000874821	0.00101652	0.000636111	0.00464285	0.00460654	0.00404415	0.00443118
Fosfomycin calcium	0.0161984	0.0148677	0.0139481	0.0150048	0.0112372	0.0132678	0.00995314	0.0114861
cis-Aconitate	1.69937e-05	0.00216947	0.00205501	0.00141382	0.0022316	1.68789e-05	1.74885e-05	0.000755322
cis-Aconitate	1.69937e-05	0.0451972	0.0550115	0.0334085	0.0476056	0.04545	0.0438442	0.0456333
cis-Aconitate	0.0488038	0.0405574	0.0526235	0.0473282	0.0502107	0.0507408	1.74885e-05	0.0336563
cis-Aconitate	0.610823	0.674021	0.570512	0.618452	0.567102	0.551295	0.525173	0.547856
cis-Aconitate	0.83703	0.699837	0.613833	0.7169	0.666777	0.931532	0.42747	0.67526
cis-Aconitate	1.69937e-05	0.691956	0.438334	0.376769	0.553225	0.485035	0.374167	0.470809
3-Fluorocyclohexadiene-cis,cis-1,2-diol-1-carboxylate	7.96095	0.0182366	7.79779	5.25899	0.00970559	0.0112319	6.06657	2.02917
(±)-Hydroxycitronellol	0.0055828	0.00778347	0.00610421	0.00649016	0.00981349	0.0056063	0.00895242	0.00812407
2,6-Dichloro-para-phenylenediamine	0.00394245	0.00724041	0.00714453	0.00610913	0.00472305	0.00933079	0.00706126	0.00703836
Monodehydroascorbate	0.0998082	0.101329	0.0939141	0.0983504	0.102729	0.0779192	0.075995	0.0855476
Monodehydroascorbate	1.07068	1.19362	1.08564	1.11664	0.984009	1.04551	0.932742	0.98742
Monodehydroascorbate	0.690815	0.6446	0.708174	0.681196	0.643415	0.60694	1.74885e-05	0.416791
Monodehydroascorbate	0.0273531	0.0191465	0.0235953	0.023365	0.0325893	0.0243118	0.0166193	0.0245068
N-Acetyl-L-aspartate	0.0474951	0.0375182	0.0529911	0.0460015	0.0349651	0.0249248	0.0324965	0.0307955
Methylenediphosphonic acid	0.0332227	0.0377197	0.0322843	0.0344089	0.0526218	0.0613539	0.0615177	0.0584978
Methylenediphosphonic acid	0.0135197	0.00878807	0.0221492	0.014819	0.0258348	0.0200727	0.030011	0.0253062
Disodium malate	1.65898	1.54715	1.5927	1.59961	1.82564	1.96573	2.02436	1.93858
Disodium malate	0.0698841	5.32924e-05	5.2393e-05	0.0233299	0.0961822	6.10064e-05	0.0844374	0.0602269
Arsenobetaine	0.0151967	0.0201362	0.0129273	0.0160867	0.0203985	0.016595	0.0285277	0.0218404
Arsenobetaine	0.32344	0.0219228	0.375669	0.240344	0.308478	0.22798	0.159148	0.231869
Arsenobetaine	0.0344564	0.0693533	0.0660788	0.0566295	0.112527	0.117402	0.0869674	0.105632
Fosfomycin calcium	0.00430179	0.00429582	0.00387378	0.00415713	1.71153e-05	0.00964633	0.00939129	0.00635158
Fosfomycin calcium	0.00040599	0.0056624	0.00544441	0.0038376	0.00041543	0.00532431	0.00132477	0.00235484
D-Glucono-1,5-lactone	0.0238744	0.0307029	0.0218	0.0254591	0.00355289	0.00721996	0.00768131	0.00615139
N-Carbamoyl-L-aspartate	0.0929089	0.0836536	0.0910458	0.0892028	0.106169	0.0986723	0.101476	0.102106
3,5-Dichlorocatechol	0.00496304	0.00661008	0.00606681	0.00587998	0.0200468	0.0198167	0.0197883	0.0198839
2-Chlorophenylhydrazine hydrochloride	0.0258272	0.0292251	0.0303569	0.0284697	0.0236054	0.0218648	0.0163821	0.0206174
2-Chlorophenylhydrazine hydrochloride	0.0142825	0.0134746	0.0170002	0.0149191	0.0200446	0.014253	0.0239989	0.0194322
2-Chlorophenylhydrazine hydrochloride	0.0640773	0.0286539	0.0823654	0.0583655	0.0947425	0.0519543	0.0988679	0.0818549
2-Amino-3,4-dihydroxypentanedioic acid	0.0156239	0.0265901	0.0252682	0.0224941	0.0225918	0.0240973	0.0233357	0.0233416
2-Amino-3,4-dihydroxypentanedioic acid	0.0292986	0.0276645	0.0286344	0.0285325	0.0701381	0.0691917	0.0684263	0.069252
3-(Dichloromethylene)-2,5-pyrrolidinedione	0.051614	0.0495969	0.0472633	0.0494914	0.0686584	0.154443	0.178948	0.134017
Diphosphate	0.00114332	0.000781172	0.000882758	0.000935752	0.000868927	0.000855586	1.74885e-05	0.000580667
Disodium malate	0.0042038	0.00336049	0.00591108	0.00449179	0.00301824	0.00291313	0.00524983	0.00372707
Disodium malate	0.00314087	0.00242868	0.00203752	0.00253569	0.0228804	0.0207932	0.020996	0.0215566
Disodium malate	0.00313355	0.00310661	0.00309557	0.00311191	0.072069	0.0713069	0.0784572	0.0739444
Arsenobetaine	0.00468269	0.00353613	0.00402499	0.00408127	0.00329703	1.68789e-05	0.002206	0.00183997
Arsenobetaine	0.00625979	0.00723585	0.00764667	0.00704744	0.0165635	0.0136219	0.0176687	0.0159514
Arsenobetaine	0.00344081	0.00714731	1.70091e-05	0.00353504	0.0071066	1.68789e-05	0.00512692	0.00408347
D-Glucose	0.00384397	0.00425756	0.00296866	0.00369006	0.0165881	0.0150966	0.017124	0.0162696
Melizame	0.0183016	0.0172714	0.0199539	0.018509	0.0317113	0.0381219	0.0338761	0.0345697
2,5-Dichloro-2,5-cyclohexadiene-1,4-diol	0.0242986	0.0330346	0.0254807	0.0276046	0.0379009	0.0350304	0.0398364	0.0375892
Methylselenopyruvate	0.00512624	0.00469695	0.0058604	0.00522786	0.00159293	0.000771584	0.00125979	0.0012081
L-2-Amino-4-(hydroxymethylphosphinyl)butanoate	0.0305937	0.0330137	0.03306	0.0322225	0.00364392	0.00342184	0.00414164	0.0037358
2-Amino-3,4-dihydroxypentanedioic acid	1.69937e-05	0.00370269	0.00325079	0.00232349	0.00230378	0.00244843	0.00285651	0.00253624
Isoxanthopterin	0.00335848	0.00446613	0.00296811	0.00359757	0.00974178	0.00785132	0.00974564	0.00911291
5-Methyl-3-isoxazolyl sulfate	0.000353537	0.000251638	0.000276529	0.000293901	0.000884669	0.00135505	0.00161511	0.00128494
D-Glucosamine	0.00754555	0.00528867	0.00752575	0.00678666	0.00542687	0.00826808	0.00574729	0.00648075
Glyceraldehyde phosphate	0.389977	0.240549	0.406605	0.34571	0.358022	0.38266	0.228111	0.322931
Glyceraldehyde phosphate	0.13897	0.110084	0.176026	0.141693	0.136828	0.208827	0.0858674	0.143841
Glyceraldehyde phosphate	0.0626393	0.0416011	0.0579661	0.0540689	0.0641647	0.0808451	0.0464713	0.0638271
Glyceraldehyde phosphate	0.023627	0.0227447	0.0291264	0.025166	0.0259949	0.0279809	6.08676e-05	0.0180122
Glyceraldehyde phosphate	0.0733356	0.0636892	0.0604962	0.0658403	0.0672024	0.0811451	0.0587594	0.0690357
Glyceraldehyde phosphate	0.0531691	0.0666768	0.0410775	0.0536411	0.0858634	0.0705517	0.0680688	0.074828
Glyceraldehyde phosphate	0.0203884	0.0181393	0.0248302	0.0211193	0.0138542	0.0188362	0.0102163	0.0143022
2-Oxo-4-phosphonobutanoate	0.00401306	0.00398434	0.00269438	0.00356393	0.309786	0.369671	0.192662	0.290707
2-Oxo-4-phosphonobutanoate	0.464949	0.427291	0.406689	0.432976	0.630466	0.626331	0.598387	0.618395
2-Oxo-4-phosphonobutanoate	6.39265	0.0201168	0.0286282	2.14713	6.10367	0.113233	0.0594644	2.09212
2-Oxo-4-phosphonobutanoate	0.00793144	1.09226	1.60878	0.902991	0.0783313	0.09505	0.0949598	0.089447
1,2-Dinitroglycerin	0.410554	0.429789	0.494021	0.444788	0.481042	0.600109	0.553564	0.544905
1-(Difluoromethyl)-2,3,4-trifluorobenzene	0.612642	0.0187437	0.672713	0.4347	0.0171709	0.0179871	0.0264762	0.0205447
1-(Difluoromethyl)-2,3,4-trifluorobenzene	0.00485929	0.00448325	5.2393e-05	0.00313164	0.00538137	0.0045856	6.08676e-05	0.00334262
1-(Difluoromethyl)-2,3,4-trifluorobenzene	0.0337393	0.0436501	0.033823	0.0370708	0.0664627	0.0764536	0.115761	0.0862256
1-(Difluoromethyl)-2,3,4-trifluorobenzene	0.0715726	0.0718036	0.0715044	0.0716269	5.90315e-05	0.0812413	0.0797677	0.0536893
Stipitatate	0.0279355	0.0210483	0.0242988	0.0244275	5.90315e-05	0.0141415	0.0350757	0.0164254
Stipitatate	0.0422514	0.0416255	0.0492188	0.0443652	0.165553	0.138446	0.158966	0.154322
Stipitatate	2.11385	0.0126098	2.22023	1.44889	0.0733601	0.0486681	0.0355058	0.0525114
Stipitatate	0.00340727	0.561583	0.0015496	0.188847	0.818988	0.00377231	0.00152319	0.274761
Sodium n-alkylbenzenesulfonate	1.69937e-05	0.00106349	0.000761562	0.000614015	0.000696161	0.000423062	0.000873661	0.000664295
Sodium n-alkylbenzenesulfonate	0.0020674	1.72097e-05	0.00214082	0.00140848	0.00252157	1.68789e-05	1.74885e-05	0.00085198
2-phospho-D-glycerate	0.000877606	0.000898504	0.0190252	0.00693376	0.00242676	0.0192563	0.00251039	0.00806447
2-phospho-D-glycerate	0.10545	0.15243	0.126659	0.12818	0.177674	6.10064e-05	0.209419	0.129051
2-Amino-4-phosphonobutyric acid	0.0258727	0.0335988	5.2393e-05	0.0198413	0.0337496	0.0383052	0.049273	0.0404426
2-Amino-4-phosphonobutyric acid	0.00768837	0.00661446	0.00737983	0.00722755	0.134688	0.0465693	0.124153	0.101803
2,4-Dinitroaniline	0.0706222	0.00597232	0.0625748	0.0463898	0.0123734	0.0154558	0.0928275	0.0402189
2,4-Dinitroaniline	0.0086322	0.0100736	0.0103174	0.0096744	0.0267241	6.10064e-05	0.0272362	0.0180071
2-Methyl-3-hydroxy-5-formylpyridine-4-carboxylate	0.0110886	0.0106616	0.0102145	0.0106549	0.0114234	0.011321	0.0111898	0.0113114
4-Pyridoxate	0.00660947	0.00478104	0.00435584	0.00524878	0.0288215	0.0260702	0.0261642	0.0270186
1-Iodobutane	0.0653303	0.0874402	0.0815834	0.078118	0.0620092	0.105137	0.0880138	0.0850535
1-Iodobutane	0.0441694	5.32924e-05	0.0578319	0.0340182	0.0407726	0.055177	0.0640957	0.0533484
3-Phosphonooxypyruvate	0.0163897	0.0685089	0.0850313	0.0566433	0.270408	0.212053	0.295393	0.259285
3-Phosphonooxypyruvate	1.53512	1.49145	1.49264	1.50641	0.52832	1.08237	1.03342	0.881371
L-3,4-Dihydroxybutan-2-one 4-phosphate	0.878951	0.830904	0.855896	0.85525	0.991567	0.975732	1.00641	0.991236
2-Oxo-4-phosphonobutanoate	1.69937e-05	0.00253837	0.000529205	0.00102819	1.71153e-05	1.68789e-05	1.74885e-05	1.71609e-05
L-3,4-Dihydroxybutan-2-one 4-phosphate	0.330509	0.378083	5.2393e-05	0.236215	0.328821	0.479211	0.403669	0.4039
L-3,4-Dihydroxybutan-2-one 4-phosphate	0.136082	0.158113	0.154399	0.149531	5.90315e-05	0.160115	6.08676e-05	0.0534115
L-3,4-Dihydroxybutan-2-one 4-phosphate	0.0117734	0.0164835	0.00341663	0.0105578	0.0121525	0.032496	0.0324347	0.0256944
Se-Methyl-L-selenocysteine	0.277827	0.24666	0.280657	0.268382	0.224818	0.243065	0.196582	0.221488
Se-Methyl-L-selenocysteine	0.066513	0.217721	0.257654	0.180629	0.0784751	0.0988605	0.0722268	0.0831874
Se-Methyl-L-selenocysteine	0.888396	1.62962	2.04568	1.52123	1.6933	1.75277	0.978611	1.47489
2,4-Dinitrophenol	0.016751	0.00451623	0.00621128	0.0091595	0.010583	0.013784	0.0124961	0.0122877
1-(Difluoromethyl)-2,3,4-trifluorobenzene	0.0150061	0.0169642	0.0163132	0.0160945	0.0363249	0.0411635	0.0404358	0.0393081
1-(Difluoromethyl)-2,3,4-trifluorobenzene	0.123523	0.118905	0.123882	0.122103	0.229583	0.246543	0.238715	0.23828
1-(Difluoromethyl)-2,3,4-trifluorobenzene	0.258618	0.249623	0.274065	0.260769	0.222728	0.294506	1.74885e-05	0.172417
1-(Difluoromethyl)-2,3,4-trifluorobenzene	0.013554	0.0406329	0.0525933	0.0355934	0.0148723	0.0120572	0.0202263	0.0157186
5-Hydroxyisourate	0.0154308	0.0118379	0.0134425	0.0135704	5.90315e-05	0.011106	0.0148479	0.00867097
5-Hydroxyisourate	0.31479	0.278827	0.259996	0.284538	0.526826	0.624602	0.619577	0.590335
5-Hydroxyisourate	0.15591	0.15308	0.166729	0.158573	0.191818	0.226921	0.217636	0.212125
Stipitatate	0.00542055	0.00503384	0.00495172	0.00513537	0.00782452	0.00603282	0.00669876	0.00685203
Stipitatate	0.0661234	0.00316759	0.00250921	0.0239334	0.00157507	0.0569566	0.0301308	0.0295542
Stipitatate	1.69937e-05	0.00167346	0.000889371	0.000859943	0.00212682	1.68789e-05	0.00243073	0.00152481
3,4-Dihydroxymandelate	0.105569	0.105029	0.108976	0.106525	0.166483	0.171504	0.17847	0.172152
3,4-Dihydroxymandelate	0.110185	0.105019	0.105672	0.106959	0.218668	0.212527	0.207223	0.212806
3,4-Dihydroxymandelate	0.00746728	0.00964231	0.0402379	0.0191158	0.00721991	0.0126809	0.0439354	0.0212787
Eflornithine	0.000704681	0.000475932	0.000633946	0.000604853	0.000573047	0.000437116	0.000512472	0.000507545
2-phospho-D-glycerate	0.0128923	0.0128785	0.0105967	0.0121225	0.0209019	0.0243766	0.0152617	0.0201801
2-phospho-D-glycerate	0.0207782	0.0126737	0.0211926	0.0182149	0.0267463	0.0180309	0.0148226	0.0198666
O-Phospho-L-serine	0.185693	0.189753	0.183339	0.186262	0.259262	0.272624	0.277633	0.26984
O-Phospho-L-serine	0.221955	0.240923	0.178409	0.213763	0.400981	0.243439	0.404386	0.349602
O-Phospho-L-serine	0.120686	0.118178	0.131547	0.12347	0.192902	0.223868	0.182654	0.199808
4-Fluoro-7-nitrobenzofurazan	0.0265742	0.0260026	0.0304097	0.0276622	0.0444499	0.0518049	0.0518589	0.0493712
2-Amino-4-phosphonobutyric acid	0.0890028	0.070958	0.0976046	0.0858551	0.0978801	0.0809679	0.0967643	0.0918708
2,4-Dinitroaniline	0.0038262	0.00288418	0.00257247	0.00309428	0.0153022	0.0209676	0.0141647	0.0168115
2-Methyl-5-nitroimidazol-1-ylacetic acid	0.0104348	0.0236813	0.00984538	0.0146538	0.0474853	0.0439122	0.0405986	0.0439987
2-Methyl-5-nitroimidazol-1-ylacetic acid	0.403957	0.367663	0.368002	0.379874	0.0163525	0.0100523	0.00637807	0.0109276
6-Fluoropyridoxal	0.0170587	5.32924e-05	0.0159777	0.0110299	0.0195091	0.0174723	0.0232202	0.0200672
6-Fluoropyridoxal	0.0110961	0.00911227	0.0105482	0.0102522	0.0174677	0.017915	0.0172232	0.0175353
4-Pyridoxate	0.00139166	0.00102809	0.0010733	0.00116435	0.000587134	0.000624022	0.000895373	0.000702176
1-(2,2-Dichloroethyl)-1-nitrosourea	0.167842	0.194685	0.161286	0.174604	0.264025	0.290322	0.26236	0.272236
1-Iodobutane	0.00865588	0.00733573	0.0542464	0.0234127	0.00844435	0.00939813	0.0762303	0.0313576
3-Phosphonooxypyruvate	0.000961034	0.000796416	0.000753302	0.000836917	0.000442164	0.000227477	0.00121026	0.000626634
3-Phospho-D-glycerate	0.0426662	0.051551	0.0660658	0.0534277	0.093813	0.227031	0.260099	0.193648
3-Phosphonooxypyruvate	0.0602755	0.0682486	0.0664116	0.0649786	0.0763588	0.0755257	0.0803777	0.0774208
Glyphosate-monoammonium	0.0803282	0.0537882	0.0611279	0.0650814	0.187126	0.21337	0.28316	0.227885
L-3,4-Dihydroxybutan-2-one 4-phosphate	0.00316435	0.00485493	0.0029765	0.00366526	0.00737072	0.00574556	0.00534791	0.00615473
Glyphosate-monoammonium	0.0559906	0.0465863	0.0474027	0.0499932	0.0797829	0.0854486	0.0916413	0.0856243
5-Hydroxyisourate	0.0101612	0.00711626	0.00821744	0.0084983	0.0254951	0.0299201	0.0296263	0.0283471
5-Hydroxyisourate	0.0195385	0.0189402	0.0247451	0.0210746	0.059178	0.0714842	0.0707434	0.0671352
5-Hydroxyisourate	0.00609389	0.00314143	0.00143545	0.00355693	0.00553264	1.68789e-05	0.00269924	0.00274959
5-Hydroxyisourate	0.00901811	0.0090235	0.00781484	0.00861882	0.0113248	0.0103262	0.0111173	0.0109228
3,4-Dihydroxymandelate	0.00612218	1.72097e-05	0.00581306	0.00398415	0.00618725	0.00607532	0.00567848	0.00598035
Angelicin	0.00732003	0.00966489	0.00763427	0.0082064	0.00850228	0.0136198	6.08676e-05	0.00739431
Angelicin	0.0220864	0.0210718	0.0205284	0.0212288	0.0237918	6.10064e-05	0.0255391	0.016464
Dinitrosopentamethylenetetramine	0.0101796	0.0095489	0.00910328	0.00961061	0.00778952	0.00906273	0.010098	0.00898343
iodoacetamide	0.00594554	0.00652875	0.00443251	0.0056356	0.00462547	0.00448754	0.00537264	0.00482855
Iodine thiocyanate	0.000507112	0.00124938	0.000734483	0.000830325	0.000798675	0.000993523	1.74885e-05	0.000603229
4,5-Dichloro-3H-1,3-dithiol-2-one	0.0127247	0.00951655	0.0108461	0.0110291	5.90315e-05	0.00688296	0.011401	0.00611434
O-Phospho-L-serine	0.115708	0.120856	0.118352	0.118305	0.14179	0.131332	0.146671	0.139931
2-Methyl-5-nitroimidazol-1-ylacetic acid	0.00259354	0.00112815	0.00312598	0.00228255	0.00577085	1.68789e-05	0.00573811	0.00384195
Cyometrinil	0.000293573	0.000190959	1.70091e-05	0.00016718	0.00143611	0.00151592	0.000476809	0.00114295
1-(2,2-Dichloroethyl)-1-nitrosourea	0.00793617	0.00655449	0.00791865	0.00746977	0.005124	0.00444483	0.00793834	0.00583572
1-(2,2-Dichloroethyl)-1-nitrosourea	0.0062812	0.00686775	1.70091e-05	0.00438865	0.00648582	0.0061457	1.74885e-05	0.00421634
1-(2,2-Dichloroethyl)-1-nitrosourea	0.00445871	0.00736264	0.00333275	0.00505137	0.00500212	0.00586643	0.00534007	0.00540287
Perflutren	0.0144254	0.0165226	0.0164551	0.0158011	0.0226319	0.0255401	0.0240046	0.0240588
Sodium hexafluorosilicate	0.00702122	5.32924e-05	0.00635605	0.00447685	0.00652056	0.00652879	0.00936822	0.00747252
Hexafluorobenzene	1.69937e-05	0.00353794	0.00396464	0.00250653	1.71153e-05	0.00308185	1.74885e-05	0.00103882
Hexafluorobenzene	0.00492102	0.00431993	0.00426729	0.00450275	0.002048	0.00462588	0.00158229	0.00275206
Hexafluorobenzene	0.00484848	0.00447646	0.00479234	0.00470576	0.00642916	0.00343717	1.74885e-05	0.00329461
3-Phospho-D-glycerate	0.0111052	0.00839629	0.00797363	0.00915836	0.00896054	0.00449672	0.00472579	0.00606102
Glyphosate-monoammonium	0.111235	0.119637	0.106748	0.11254	0.205046	0.228977	0.225311	0.219778
Glyphosate-monoammonium	0.0379623	0.0370385	0.0264336	0.0338114	0.112401	0.114051	0.0808135	0.102422
(2-Methylphenyl) Dihydrogen Phosphate	0.109839	0.106221	0.0979042	0.104655	0.315175	0.34141	0.329814	0.3288
(2-Methylphenyl) Dihydrogen Phosphate	0.193331	0.226247	0.147627	0.189068	0.2542	0.274367	6.08676e-05	0.176209
(2-Methylphenyl) Dihydrogen Phosphate	0.00296466	0.390525	0.00235676	0.131949	1.20988	0.00535579	1.32607	0.847101
(2-Methylphenyl) Dihydrogen Phosphate	0.00568479	0.00518693	0.00465968	0.00517713	0.156962	0.00908168	0.163146	0.10973
Pydanon	0.0505458	0.0470616	0.0456425	0.04775	0.127299	0.119998	0.142583	0.12996
Pydanon	0.0131035	0.00643672	0.0122632	0.0106012	0.224667	0.00978169	0.216642	0.150363
Dinitrosopentamethylenetetramine	0.00476415	0.00509217	0.00367593	0.00451075	0.00434363	0.00653582	0.00842024	0.00643323
N-[2-[2-(2-Aminoethylamino)ethylamino]ethyl]acetamide	0.0062554	0.0063848	0.00569289	0.00611103	0.00707402	0.0185987	0.0132136	0.0129621
2-Chlorobenzylidenemalononitrile	0.00395574	0.00510514	0.00659674	0.0052192	0.00597093	6.10064e-05	0.00286909	0.00296701
2-Chlorobenzylidenemalononitrile	0.0394327	0.0391218	0.0380551	0.0388699	0.0481051	6.10064e-05	0.0450672	0.0310778
4-Bromocatechol	0.118299	0.10309	0.133762	0.118384	0.106623	0.110295	0.0884415	0.101787
4-Bromocatechol	0.0226469	0.0133771	0.0289051	0.0216431	0.0201978	0.0206533	0.00772607	0.0161924
4,5-Dichloro-3H-1,3-dithiol-2-one	0.00305311	0.00168665	0.00283428	0.00252468	0.00217706	0.0018041	0.00145095	0.0018107
cyclic- 3,4-O-oxalyl-L-threonate	0.0271008	0.0128077	0.0223846	0.0207644	0.0364964	0.0486393	0.0545166	0.0465508
cyclic- 3,4-O-oxalyl-L-threonate	0.264357	0.271267	0.463401	0.333008	0.420692	0.427592	0.178358	0.342214
cyclic- 3,4-O-oxalyl-L-threonate	0.189557	0.198153	5.2393e-05	0.129254	0.225841	6.10064e-05	0.243092	0.156331
cyclic- 3,4-O-oxalyl-L-threonate	0.270538	0.230284	0.252454	0.251092	0.340354	0.402184	0.355335	0.365958
4-Aminophenyl phosphate	0.137622	0.141798	0.136743	0.138721	0.384816	0.404487	0.383737	0.391013
4-Aminophenyl phosphate	1.6756	1.59897	1.53632	1.60363	4.33095	4.56635	4.60124	4.49952
4-Aminophenyl phosphate	0.00517632	0.00519638	0.00735205	0.00590825	5.90315e-05	0.00591431	0.008433	0.00480211
4-Aminophenyl phosphate	0.0171822	5.32924e-05	0.0165614	0.0112656	0.0184129	0.0143056	6.08676e-05	0.0109265
Fluoromisonidazole	0.0568614	0.0530735	0.0547462	0.0548937	0.0447974	0.0340511	0.0500704	0.042973
Fluoromisonidazole	0.0337345	0.0285052	0.0245392	0.0289263	0.0210863	0.041606	6.08676e-05	0.0209177
1h-[1,2,4]Oxadiazolo[4,3-a]quinoxalin-1-one	0.00469776	0.00354068	0.00346953	0.00390266	0.00751103	0.00857357	0.0100941	0.00872624
alpha-Monofluoromethyl histidine	0.000983966	0.00503842	0.00476005	0.00359414	0.0132412	0.0136802	0.0142319	0.0137178
1-Methyl-4-phenyl-1,2,3,6-tetrahydropyridine N-oxide	0.0295963	0.0299052	0.0293033	0.0296016	0.0320622	0.0293423	0.0263067	0.029237
2-Amino-4-chloro-3-hydroxybenzoic acid	0.082871	0.047509	0.0884545	0.0729448	0.0517019	0.0431755	0.0689866	0.0546213
Perflutren	0.000849299	0.000933209	0.000784656	0.000855721	0.00169762	0.00142905	0.00156944	0.00156537
Sodium hexafluorosilicate	0.0054731	0.00512929	0.000701744	0.00376805	0.00552067	0.000402364	0.000429757	0.0021176
Oxalosuccite	0.0220229	0.0193459	0.0212055	0.0208581	0.00534406	0.00683281	6.08676e-05	0.00407925
Oxalosuccite	0.0587784	0.0579105	0.0607166	0.0591352	0.0497232	0.048353	0.056342	0.0514727
Oxalosuccite	0.0234093	0.00363996	0.00367911	0.0102428	0.00331948	0.02469	0.00568823	0.0112326
Oxalosuccite	0.0783084	0.0773083	0.0934601	0.0830256	0.0751111	0.077582	0.101961	0.0848847
4-(Trifluoromethyl)benzoic acid	0.0906122	0.0779016	0.0829827	0.0838321	0.274692	0.293622	0.275594	0.281303
4-(Trifluoromethyl)benzoic acid	0.191973	0.163624	0.184291	0.179963	0.425857	0.460208	0.469651	0.451906
4-(Trifluoromethyl)benzoic acid	0.0119588	0.00275551	0.0125188	0.00907771	0.000559905	0.00313228	0.0121753	0.00528916
(2-Methylphenyl) Dihydrogen Phosphate	0.29316	0.312532	0.310539	0.30541	0.44801	0.438194	0.461972	0.449392
(2-Methylphenyl) Dihydrogen Phosphate	0.0138464	0.0158877	0.0164908	0.0154083	0.0064151	0.00643432	0.00850868	0.00711937
Pydanon	0.120242	0.136194	0.110649	0.122362	0.00978707	0.0102015	0.0710718	0.0303535
Calcium tartrate	1.69937e-05	0.258549	0.239502	0.166023	0.256474	0.224451	0.267101	0.249342
2-Oxo-7-methylthioheptanoic acid	0.252893	0.254103	0.253042	0.253346	0.243589	0.255971	0.245002	0.248187
Sodium sesquicarbonate	0.00073535	0.000781284	0.000354592	0.000623742	0.000956467	0.000353141	1.74885e-05	0.000442365
4-Bromocatechol	0.0299668	0.0305323	0.024655	0.0283847	0.0460908	0.0508034	0.0427818	0.0465587
4-Bromocatechol	0.00695123	0.00656081	0.00527569	0.00626258	0.00429755	0.00646803	0.00452468	0.00509675
Bromobenzene-2,3-dihydrodiol	0.0188894	0.0194576	5.2393e-05	0.0127998	5.90315e-05	0.0229359	0.0213842	0.0147931
2,3-dioxo-L-gulonate	0.00917632	0.00951375	0.0104533	0.00971446	0.0269634	0.0280659	0.023988	0.0263391
2,3-dioxo-L-gulonate	0.0162766	0.0247957	0.0191185	0.0200636	0.030999	0.040177	0.0383495	0.0365085
2,3-dioxo-L-gulonate	0.148332	0.146196	0.144485	0.146338	0.107139	0.117061	0.14723	0.12381
4-Aminophenyl phosphate	0.0583432	0.0706202	0.0757959	0.0682531	0.0953877	0.075206	0.0914945	0.0873627
Quisqualic acid	0.0499364	0.0475901	0.0398897	0.0458054	0.0690023	0.0723189	0.0784245	0.0732486
Fluoromisonidazole	0.000401817	0.000468177	0.00109465	0.000654882	0.000551992	0.000918897	1.74885e-05	0.000496126
Brassical A	0.000787594	0.00380034	0.00523248	0.00327347	0.00228363	0.00281833	0.00330512	0.00280236
Clopyralid	0.00562643	0.00266537	0.274039	0.0941104	0.00213057	0.334285	0.00312969	0.113182
Clopidol	2.47737	1.79787	2.44642	2.24055	1.81146	1.76402	2.30303	1.9595
2,6-Dichlorobenzamide	0.00387434	0.00135997	0.000466788	0.00190036	0.00935837	0.0138152	0.0144895	0.0125544
2,6-Dichlorobenzamide	0.00321819	0.00246336	0.00279816	0.00282657	0.000903109	0.00181633	0.00202421	0.00158122
Clopidol	0.0179536	0.0252006	0.0232374	0.0221306	0.0209592	0.0258353	0.031265	0.0260198
Clopidol	0.0835738	4.46736	0.0545916	1.53517	5.04924	0.0376028	4.63147	3.23944
1-(2,3-Dichlorophenyl)ethanamine	0.00451857	0.00575878	0.0064779	0.00558508	0.0121436	0.0121761	0.0151611	0.0131602
1-(2,3-Dichlorophenyl)ethanamine	0.00307712	0.00386367	0.00345676	0.00346585	0.00430544	0.00377079	0.0030957	0.00372398
Oxalosuccite	0.0420749	0.0426733	0.0478529	0.0442004	0.0426693	0.0456413	0.050299	0.0462032
Oxalosuccite	0.0131174	0.0123703	0.0114109	0.0122995	0.00308208	0.00302197	0.0148454	0.00698315
4-(Trifluoromethyl)benzoic acid	0.00386973	0.00451565	0.00455895	0.00431478	1.71153e-05	0.00151432	0.00113257	0.000888004
2-(Trifluoromethoxy)anisole	0.0314485	0.0310475	0.0172356	0.0265772	0.02898	0.0269398	0.0308323	0.0289174
4-Nitroquinoline N-oxide	0.00951438	0.0110227	0.0105622	0.0103664	0.00917414	0.00605658	0.00738349	0.00753807
(R)-3-((R)-3-Hydroxybutanoyloxy)butanoate	1.69937e-05	0.00381491	0.00533026	0.00305406	0.00417014	0.00467814	0.0040269	0.00429173
Propan-2-yl 2-hydroxy-4-methylsulfanylbutanoate	0.105793	0.108637	0.109263	0.107898	0.103788	0.102496	0.105421	0.103902
2-Chloro-1,4-phthoquinone	0.0128113	0.0153325	0.0216188	0.0165876	5.90315e-05	0.0248529	0.017508	0.01414
2,4-Dichlorobenzoate	0.000559891	0.00462489	0.00038921	0.001858	0.00044273	0.000353231	0.00272027	0.00117208
4,6-Dichloro-3-methylcatechol	19.0436	17.3978	5.2393e-05	12.1471	17.1695	17.7933	17.0578	17.3402
Phosphocreatinine	0.168273	0.195966	0.207907	0.190715	0.195147	0.125168	0.144211	0.154842
2,3-dioxo-L-gulonate	0.0153079	0.015456	0.0096993	0.0134877	0.017896	0.0104298	0.00859353	0.0123064
Clopidol	0.0134147	1.72097e-05	0.0128555	0.00876245	0.0125339	0.0126743	0.0126509	0.0126197
2-(Trifluoromethoxy)anisole	0.00331163	0.00292443	0.00321695	0.00315101	0.00247206	0.00302916	0.00187808	0.00245977
Quite	0.0125621	0.015366	0.00527438	0.0110675	0.0366546	0.0356751	0.0429489	0.0384262
4,6-Dichloropyrimidine-5-carboxylic acid	0.00108301	1.72097e-05	1.70091e-05	0.000372409	0.0016522	0.00119107	0.00257394	0.00180574
4,6-Dichloro-3-methylcatechol	0.0881459	0.0862059	0.0841318	0.0861612	0.0980593	0.0836587	0.100168	0.0939619
Platinum	0.0669594	0.1023	0.112189	0.0938164	0.166023	0.141856	0.188905	0.165595
(E)-2-Amino-5-phosphonopent-3-enoic acid	0.0488536	0.0398562	0.0469439	0.0452179	0.0475957	0.0384098	0.0428014	0.0429356
Trifluoromethyl iodide	0.0776767	0.0764721	0.0564363	0.070195	0.0621975	0.0724198	6.08676e-05	0.0448927
Trifluoromethyl iodide	0.135715	0.17493	0.0252106	0.111952	0.027843	0.158877	0.0471517	0.0779574
Tetranitromethane	5.3545e-05	0.283464	0.219458	0.167658	0.269584	6.10064e-05	0.268179	0.179275
Pentafluorobenzaldehyde	0.139378	0.0401907	0.0385438	0.0727042	0.129028	0.135974	0.150986	0.138663
Pentafluorobenzaldehyde	0.2146	0.195065	0.203328	0.204331	0.223969	6.10064e-05	6.08676e-05	0.074697
Pentafluorobenzaldehyde	0.0213279	0.0232362	0.0228074	0.0224572	0.0190825	0.023246	0.0292559	0.0238615
Pentafluorobenzaldehyde	0.022963	0.019102	0.0189573	0.0203407	0.0252651	0.0125328	0.0167696	0.0181892
L-Selenomethionine	0.153608	0.134838	0.140959	0.143135	0.139046	6.10064e-05	6.08676e-05	0.0463894
L-Selenomethionine	0.0199956	0.0226224	0.0197038	0.0207739	0.0739394	0.0413092	0.0534066	0.0562184
L-Selenomethionine	0.0441514	0.129463	0.0429778	0.0721974	0.0905562	0.110371	0.112792	0.104573
L-Selenomethionine	0.0122587	5.32924e-05	0.0191606	0.0104909	0.0139366	0.0288487	0.0229452	0.0219102
Tetrahydroxypteridine	0.115162	0.102194	0.124941	0.114099	0.0346192	0.0418225	0.0440216	0.0401544
Tetrahydroxypteridine	0.114596	0.102131	0.100807	0.105845	0.131662	0.132846	0.126817	0.130442
8-Nitroguanine	0.0421636	0.0391356	0.0389338	0.0400776	0.00915777	0.0096134	0.00694821	0.00857313
Alafosfalin	0.0306352	0.0401739	0.0443725	0.0383939	0.0287223	0.0585497	0.0309081	0.0393933
Alafosfalin	0.0174293	0.0209651	5.2393e-05	0.0128156	0.0286929	0.0241727	0.0257418	0.0262025
Alafosfalin	0.0017806	0.000879829	0.000464813	0.00104175	0.0544895	0.00149299	0.0553267	0.0371031
D-Glucurote	0.00557802	0.00530728	0.00338114	0.00475548	0.012053	0.00281693	0.0117391	0.00886969
5-O-Methyl-myo-inositol	0.00590197	0.00417031	0.00297751	0.00434993	0.0140919	0.0150737	0.0175231	0.0155629
2-Chloro-3-oxoadipate	0.00331186	1.72097e-05	0.00317654	0.00216854	0.00374786	0.00259627	0.00354487	0.00329633
Platinum	0.00362077	0.00363033	0.00544427	0.00423179	0.00399219	0.00419252	0.00669749	0.00496073
Platinum	0.00289409	0.00211824	0.0038842	0.00296551	0.00429953	0.00352842	0.00404602	0.00395799
3-Hydroxy-2-methylpyridine-4,5-dicarboxylate	0.00207832	0.0324913	0.0435811	0.0260503	0.00651446	0.00800792	0.0358336	0.0167853
3-Hydroxy-2-methylpyridine-4,5-dicarboxylate	0.0045043	0.0164716	0.00556002	0.00884531	0.0270205	0.0124701	0.00738203	0.0156242
Manganese chloride	5.3545e-05	0.00386066	0.00538303	0.00309908	0.0037457	0.00387166	0.00672299	0.00478012
Manganese chloride	0.0135869	0.0174591	0.0187654	0.0166038	0.029749	0.0348598	0.013276	0.0259616
Tetranitromethane	0.0119595	0.0500856	0.00953628	0.0238605	0.0437688	0.050263	0.0358877	0.0433065
Tetranitromethane	0.153613	0.256586	0.140387	0.183529	0.199007	0.00139238	0.00815971	0.0695195
Phosphoenol-4-deoxy-3-tetrulosote	0.0869769	0.0712309	0.076309	0.0781723	0.0071123	6.10064e-05	0.00619074	0.00445468
Phosphoenol-4-deoxy-3-tetrulosote	0.0520815	0.0477695	0.0514896	0.0504469	0.00607136	0.00582949	0.0061402	0.00601368
Phosphoenol-4-deoxy-3-tetrulosote	0.0106509	5.32924e-05	0.00850874	0.00640432	0.00729769	0.0095173	0.0100483	0.00895444
Pentafluorobenzaldehyde	0.00336034	0.00449892	0.0035437	0.00380099	0.00457434	1.68789e-05	0.00480576	0.00313233
Pentafluorobenzaldehyde	0.0266429	0.0104995	0.0114083	0.0161835	0.0701026	0.010574	0.0785441	0.0530736
L-Selenomethionine	0.0092423	0.00954427	0.00837632	0.00905429	0.025458	0.0227285	0.0235768	0.0239211
L-Selenomethionine	0.0138943	0.00677946	0.00468834	0.00845403	0.00590583	0.00847758	0.015365	0.00991613
L-Selenomethionine	0.00989976	0.0103409	0.00636592	0.00886887	0.0331726	0.0367549	0.0367697	0.0355657
3,4-Dihydroxyphthalate	0.0156319	0.012368	0.0171721	0.0150573	0.0162157	6.10064e-05	0.0145289	0.0102685
3,4-Dihydroxyphthalate	0.0951943	0.0808698	0.0931894	0.0897512	0.201332	6.10064e-05	0.194959	0.132117
3,4-Dihydroxyphthalate	0.192797	0.20012	0.18525	0.192723	0.207757	0.182483	0.150844	0.180361
3,4-Dihydroxyphthalate	0.0256568	0.0213096	0.0268911	0.0246192	0.0228473	0.0287355	0.0313203	0.0276344
Tetrahydroxypteridine	0.0254974	0.0272811	0.020636	0.0244715	0.00353877	0.00386921	0.00376235	0.00372345
Tetrahydroxypteridine	0.331379	0.317722	0.311812	0.320304	0.303713	0.24465	0.233384	0.260582
Tetrahydroxypteridine	0.011914	0.00943264	0.00856036	0.00996899	0.0282759	0.0275873	0.0259591	0.0272741
Tetrahydroxypteridine	0.0384867	0.0424082	0.029548	0.0368143	0.0781025	0.0826571	0.0847451	0.0818349
Alafosfalin	0.00236008	0.0020323	1.70091e-05	0.0014698	0.00226564	0.00231883	0.00236497	0.00231648
Iron octanoate	0.190404	0.133763	0.15441	0.159525	0.136868	0.202084	0.144046	0.161
Iron octanoate	0.0169102	0.0179781	0.0168596	0.0172493	0.016754	0.0129073	0.011411	0.0136908
O-Phospho-L-homoserine	0.0124017	0.0159826	0.016196	0.0148601	0.38624	0.443407	0.312154	0.3806
O-Phospho-L-homoserine	0.0242756	0.0202188	0.0139584	0.0194842	0.0636519	0.0462575	0.0515955	0.053835
Phosphoguanidinoacetate	0.0190486	0.0805034	0.0785335	0.0593618	0.0152763	0.0704559	0.0167155	0.0341492
Phosphoguanidinoacetate	0.0137606	1.72097e-05	1.70091e-05	0.00459827	0.0113527	0.0147551	0.017774	0.0146273
Phosphoguanidinoacetate	1.69937e-05	0.0289198	0.0299221	0.0196196	0.0250681	0.0262974	0.0305052	0.0272902
Creatinine oxalate	0.108272	0.11994	0.103404	0.110539	0.0556459	0.0472159	0.0482341	0.0503653
Creatinine oxalate	0.10784	0.213471	0.0963915	0.139234	0.258705	0.289843	6.08676e-05	0.18287
Creatinine oxalate	5.3545e-05	0.219465	0.230251	0.149923	0.179752	0.236482	6.08676e-05	0.138765
trifluoroquinolone	0.132639	0.151346	0.129437	0.137807	0.145412	0.170986	0.179296	0.165231
2-Amino-5-phosphopentanoic acid	2.96811	3.02626	3.09854	3.03097	2.86994	0.013847	0.0185629	0.967449
3-Hydroxy-2-methylpyridine-4,5-dicarboxylate	0.0200297	0.0146175	0.0149392	0.0165288	0.0177667	0.04798	0.0495851	0.0384439
3-(Uracil-1-yl)-L-alanine	0.02069	0.024535	0.0228715	0.0226988	0.0314858	0.0353752	0.0383868	0.0350826
Dichloroisocyanuric acid	0.002427	0.00306456	0.00267202	0.00272119	0.00307919	0.00272282	1.74885e-05	0.00193983
3-Iodopropanoic acid	0.0955297	0.0273798	0.0709134	0.0646077	0.0453067	0.0477035	0.0263228	0.0397777
Octafluorocyclobutane	0.0477876	0.0493822	0.0495738	0.0489145	0.0496403	0.048698	0.0545156	0.0509513
Octafluorocyclobutane	5.3545e-05	0.0538839	5.2393e-05	0.0179966	0.0645113	0.0649347	0.0645769	0.0646743
Octafluorocyclobutane	0.10481	0.112759	0.10889	0.10882	0.0991135	0.11991	0.107446	0.108823
Selenocysteine seleninic acid	0.0097596	0.00794024	0.00625761	0.00798582	0.0414984	0.0374984	0.00397259	0.0276565
Sevoflurane	0.409965	0.373481	0.408158	0.397201	0.0183767	0.0150357	0.0191184	0.0175103
D-Erythrose 4-phosphate	0.16766	0.155011	0.156016	0.159562	0.539254	0.819589	0.711954	0.690266
D-Erythrose 4-phosphate	0.0345103	0.0396285	0.0536389	0.0425926	0.101891	0.106252	0.0767104	0.0949512
D-Erythrose 4-phosphate	0.00905285	5.32924e-05	0.00905672	0.00605429	0.0119145	0.0102699	0.0117849	0.0113231
D-Erythrose 4-phosphate	5.3545e-05	0.00341806	0.00601499	0.0031622	0.0303723	0.0403274	0.0262464	0.0323154
Meconic acid	0.0628067	0.0190027	0.0634205	0.0484099	0.145963	0.162054	0.158968	0.155662
Meconic acid	0.0173333	0.0142724	5.2393e-05	0.0105527	0.0160413	0.0188569	0.0189802	0.0179595
Meconic acid	0.579937	0.514401	0.537505	0.543947	0.303776	0.602235	0.401934	0.435981
Meconic acid	0.120721	0.116358	0.15916	0.13208	0.213573	0.215615	0.196813	0.208667
3,4-Dihydroxyphthalate	0.0405772	0.0402383	0.0380638	0.0396265	0.0802996	0.00223956	0.00275203	0.0284304
3,4-Dihydroxyphthalate	0.00852456	0.00208988	0.00713896	0.0059178	0.00188961	0.00255092	0.00290006	0.00244686
4-Maleylacetoacetate	0.0465855	0.0398088	0.0412226	0.042539	0.0688246	0.0647497	0.0643219	0.0659654
4-Maleylacetoacetate	0.0165684	0.0160249	0.0238415	0.0188116	0.0277029	0.0179947	0.0155589	0.0204188
4-Maleylacetoacetate	0.032517	0.0333497	0.0359464	0.0339377	0.0556465	0.0788279	0.0631607	0.0658784
4-Maleylacetoacetate	0.0692157	0.0708997	0.182689	0.107602	0.0773753	0.115754	0.143889	0.112339
4-Maleylacetoacetate	0.407495	0.240954	0.239488	0.295979	0.628296	0.454147	0.433435	0.505293
ronidazole	0.00361901	5.32924e-05	0.00233912	0.00200381	0.0108138	0.0100852	0.00853352	0.00981084
(2R,3S,4R,5R)-2,3,4,5,6-Pentahydroxyhexanoyl Fluoride	0.00201899	0.00180752	0.00213453	0.00198702	0.0015841	0.00201758	0.00154234	0.00171467
Tegafur	0.0215601	0.0197267	0.0223344	0.0212071	0.0257275	0.0278754	0.0278604	0.0271545
Diamidafos	5.3545e-05	5.32924e-05	0.0229297	0.00767885	0.0333168	0.0274711	0.0339857	0.0315912
Diamidafos	0.0781873	0.0785392	0.0812894	0.0793386	0.0933866	0.0930751	6.08676e-05	0.0621742
Diamidafos	0.0557039	0.0543113	0.0483688	0.0527947	0.0534293	0.0541771	0.0498642	0.0524902
3-(3,4-Dihydroxyphenyl)lactate	0.0253103	0.0244488	0.0244432	0.0247341	0.0554967	0.0332443	0.0405127	0.0430846
3-(3,4-Dihydroxyphenyl)lactate	1.69937e-05	0.0061147	0.00600967	0.00404712	0.00629552	0.00574844	0.00650106	0.00618167
5-Methylangelicin	0.0227463	0.0212235	0.0228538	0.0222745	0.0239446	0.028682	0.0272847	0.0266371
Iron octanoate	0.0174731	0.0196045	0.0185984	0.0185587	0.0286927	0.0295314	0.0296865	0.0293036
3-Bromosulfolane	0.00465345	0.00278614	0.00376258	0.00373406	0.00393923	0.00535711	0.00266751	0.00398795
3-Bromosulfolane	0.00213612	0.00428112	0.00215814	0.00285846	0.00577978	0.00580549	0.00624913	0.0059448
5-hydroxy-2-oxo-4-ureido-2,5-dihydro-1H imidazole-5-carboxylate	0.0086247	0.00849379	0.00926163	0.00879337	0.53788	0.583681	0.57	0.563854
Creatinine oxalate	0.00842643	0.00569604	0.00673303	0.00695183	0.0278746	0.0289981	1.74885e-05	0.0189634
Creatinine oxalate	0.00511221	0.0081321	0.00592463	0.00638965	0.0889117	0.0822438	0.118029	0.0963948
trifluoroquinolone	0.0023733	0.00261585	0.00254357	0.00251091	0.00162118	0.000860184	1.74885e-05	0.000832949
Clavulanic acid	0.0179506	0.0108418	0.0143589	0.0143838	0.0198004	0.026017	0.0233199	0.0230458
Clavulanic acid	1.69937e-05	1.72097e-05	0.000215094	8.3099e-05	0.0045327	0.00588455	0.00809333	0.00617019
3-{[(2E)-4-Amino-4-oxobut-2-enoyl]amino}-L-alanine	0.450152	0.429402	0.470684	0.450079	0.528506	0.584298	0.592243	0.568349
3-{[(2E)-4-Amino-4-oxobut-2-enoyl]amino}-L-alanine	0.0123624	0.00994236	0.0116669	0.0113239	0.0152811	0.0131482	0.0116863	0.0133719
3-Iodopropanoic acid	0.000214085	0.000299232	1.70091e-05	0.000176775	1.71153e-05	1.68789e-05	1.74885e-05	1.71609e-05
7,8-Dichloro-1,2,3,4-tetrahydroisoquinoline	0.332809	0.354762	0.326029	0.337867	0.708277	0.828399	0.76131	0.765995
7,8-Dichloro-1,2,3,4-tetrahydroisoquinoline	0.135356	0.13571	0.126224	0.13243	0.102416	0.122237	0.106484	0.110379
7,8-Dichloro-1,2,3,4-tetrahydroisoquinoline	0.0644841	0.059942	0.056584	0.0603367	0.248764	0.273592	0.271168	0.264508
7,8-Dichloro-1,2,3,4-tetrahydroisoquinoline	0.0195889	0.12317	0.123825	0.0888611	0.352463	0.366767	0.134395	0.284542
7,8-Dichloro-1,2,3,4-tetrahydroisoquinoline	0.0444961	3.41009	3.30692	2.25383	0.0913884	0.101316	0.0983276	0.0970106
D-Erythrose 4-phosphate	0.0310692	0.0296544	0.0249842	0.0285693	1.71153e-05	0.0230469	0.0355913	0.0195518
D-Erythrose 4-phosphate	0.0106194	0.010531	0.0118251	0.0109918	1.71153e-05	0.00394375	0.00764952	0.00387013
D-Erythritol 4-phosphate	0.0229908	0.03378	0.0422219	0.0329976	0.0747318	0.0942382	0.0703477	0.0797726
D-Erythrose 4-phosphate	0.00233852	0.0033351	0.0069978	0.00422381	0.0135561	0.0147275	0.0142047	0.0141628
Benzoyl phosphate	0.0152129	0.0167517	0.0143971	0.0154539	0.0364096	0.0451512	0.0411729	0.0409112
Benzoyl phosphate	0.0362009	0.0385296	0.0367178	0.0371494	0.0744576	0.0802855	0.069673	0.0748053
Meconic acid	0.027099	0.0287661	0.0269515	0.0276055	0.0729767	0.0688161	0.0726558	0.0714828
Meconic acid	0.185702	0.183123	0.191584	0.186803	0.375305	0.39047	0.374988	0.380254
(1E,3E)-4-Hydroxybuta-1,3-diene-1,2,4-tricarboxylate	0.018456	0.0193371	0.0187763	0.0188565	0.0233607	6.10064e-05	0.0230731	0.0154982
(1E,3E)-4-Hydroxybuta-1,3-diene-1,2,4-tricarboxylate	0.274855	0.299708	0.294193	0.289585	1.69619	1.30193	1.91397	1.63737
(1E,3E)-4-Hydroxybuta-1,3-diene-1,2,4-tricarboxylate	0.123271	0.225788	0.325896	0.224985	0.61748	6.10064e-05	0.597466	0.405002
Sodium aluminum silicate	0.0512097	0.0474038	0.0492106	0.0492747	0.0781807	0.0622364	0.0869105	0.0757759
4-Maleylacetoacetate	0.00724436	0.000645342	0.00050856	0.00279942	0.00691588	0.0025084	0.000467558	0.00329728
4-Maleylacetoacetate	0.000664341	0.00087566	0.000491007	0.000677003	0.00121148	0.000971181	0.00108839	0.00109035
cis-(Homo)2-aconitate	0.0569622	0.0569613	0.0164751	0.0434662	0.0544453	0.0406303	0.0426657	0.0459138
cis-(Homo)2-aconitate	0.0559023	0.0617068	0.0595684	0.0590592	0.0809011	0.0918394	0.0937526	0.088831
cis-(Homo)2-aconitate	0.0344325	0.00200901	0.00288515	0.0131089	0.036203	0.038972	0.0345531	0.036576
ronidazole	0.00332822	0.00342635	0.00232822	0.00302759	0.000821753	0.000221254	0.000200469	0.000414492
ronidazole	0.00229774	0.00289365	0.00299025	0.00272721	0.00764653	0.00826245	0.00853751	0.00814883
ronidazole	0.00164297	0.00131974	0.000907142	0.00128995	0.00197483	0.00265558	0.00267916	0.00243653
4-Sulfobenzoate	0.022536	0.0207854	0.0220011	0.0217742	0.0260214	0.0288715	0.0297918	0.0282282
3-[(1R,2S,5R,6S)-5-Hydroxy-7-oxabicyclo[4.1.0]heptan-2-yl]-2-oxopropanoate	0.00483324	0.00401563	0.00459189	0.00448025	0.0107673	0.0113817	0.0116203	0.0112564
Mercury(2+)	0.011882	0.0063701	0.00938707	0.00921307	0.00241777	0.00244774	0.00173147	0.00219899
(2R,3S)-2-methylisocitrate	0.0531355	0.0485631	5.2393e-05	0.033917	0.0542523	0.0652986	0.0508179	0.0567896
(2R,3S)-2-methylisocitrate	0.375732	0.350916	0.338968	0.355206	0.44737	0.482028	0.427834	0.45241
(2R,3S)-2-methylisocitrate	0.0418824	0.0499667	0.0403557	0.0440682	0.0428351	0.0391449	0.0541223	0.0453674
(2R,3S)-2-methylisocitrate	0.363553	0.328274	0.345356	0.345728	0.375015	0.367612	0.362808	0.368478
urea glutamate	0.08051	0.0749309	0.081103	0.078848	0.140204	0.0125323	0.00944766	0.0540614
3-Azido-7-hydroxycoumarin	5.3545e-05	0.00392432	0.00353345	0.00250377	0.0032355	6.10064e-05	0.00445481	0.00258377
Sulfocysteine	0.00116152	0.00458904	0.00232245	0.002691	0.00476385	0.00128841	0.00181956	0.00262394
3,4-Bis(trifluoromethyl)-1H-pyrazole	0.199669	0.179102	0.187553	0.188775	0.167965	0.116098	0.130739	0.138267
3,4-Bis(trifluoromethyl)-1H-pyrazole	0.0276324	0.0283917	0.0211792	0.0257344	0.0555805	0.053354	0.0512635	0.0533993
7,8-Dichloro-1,2,3,4-tetrahydroisoquinoline	1.69937e-05	1.72097e-05	1.70091e-05	1.70709e-05	1.71153e-05	0.0025154	0.000478316	0.00100361
7,8-Dichloro-1,2,3,4-tetrahydroisoquinoline	0.006826	0.00711383	0.00681344	0.00691775	0.00720223	0.00739148	1.74885e-05	0.0048704
7,8-Dichloro-1,2,3,4-tetrahydroisoquinoline	0.0357412	0.00455373	0.00336915	0.0145547	0.0471167	0.055978	0.0652778	0.0561241
Benzoyl phosphate	0.0174786	0.0177232	0.206614	0.0806053	0.0151865	0.174951	0.186305	0.125481
(1E,3E)-4-Hydroxybuta-1,3-diene-1,2,4-tricarboxylate	0.00895918	0.00935243	0.0107508	0.00968746	0.0335366	0.0376231	0.0363573	0.035839
Oxaloglutarate	0.443611	0.410455	0.419984	0.424683	0.454324	0.105988	0.100243	0.220185
Oxaloglutarate	0.111356	0.0631084	0.0597054	0.0780566	0.362056	0.213425	0.251726	0.275735
Oxaloglutarate	0.0264989	0.0251389	0.0241754	0.0252711	0.0429506	0.0426295	0.0366421	0.0407407
Sodium aluminum silicate	0.00160176	1.72097e-05	0.00162526	0.00108141	0.00144015	0.00133992	0.00194769	0.00157592
Piperazine phosphate	0.194373	0.182782	0.179319	0.185491	0.137823	1.68789e-05	0.161513	0.0997844
Piperazine phosphate	0.0652648	0.0643079	0.0564942	0.0620223	0.0285745	0.046104	0.0315793	0.0354193
Dinitrochlorobenzene	0.15693	0.175106	0.14453	0.158856	0.21507	0.221744	0.201508	0.212774
((m-Chlorophenyl)azo)malononitrile	0.044313	0.0309565	5.2393e-05	0.0251073	0.0368181	0.0273505	0.0484667	0.0375451
1-(3,4-Dichlorophenyl)urea	0.15668	0.137266	5.2393e-05	0.0979996	0.154213	0.138527	0.132619	0.141786
(2R,3S)-2-methylisocitrate	0.0757064	0.0735257	0.0635991	0.0709437	1.71153e-05	0.0547214	0.0753906	0.0433764
(2R,3S)-2-methylisocitrate	0.257321	0.289695	0.258404	0.268473	0.325934	0.292162	0.356625	0.324907
(2R,3S)-2-methylisocitrate	1.69937e-05	0.00427018	0.00649207	0.00359308	0.00382952	0.00660633	0.005551	0.00532895
urea glutamate	0.00133883	0.00265196	0.00221818	0.00206965	0.0146377	0.0148622	0.0144018	0.0146339
Chloramben	0.00289501	0.00360973	0.00239936	0.00296803	0.00327608	6.10064e-05	0.00371765	0.00235158
Iodobenzene	0.0022195	0.00315541	0.00203763	0.00247085	0.00217111	0.00191535	1.74885e-05	0.00136798
Chlorthiamid	0.0779028	0.0897212	0.0503131	0.0726457	0.191733	0.208851	0.163605	0.188063
Chlorthiamid	0.00346742	0.00470901	0.00334508	0.0038405	0.00511639	0.00533954	6.08676e-05	0.0035056
(5-Formylfuran-3-yl)methyl phosphate	0.0195463	0.0220675	0.0166259	0.0194132	0.00529695	0.00431927	6.08676e-05	0.0032257
3,4-Bis(trifluoromethyl)-1H-pyrazole	0.0462267	0.0365828	0.0286177	0.0371424	0.0390803	0.543781	0.514707	0.365856
(5-Formylfuran-3-yl)methyl phosphate	0.0183481	0.0137266	5.2393e-05	0.010709	0.0150831	0.0184186	0.0163374	0.0166131
3,4-Bis(trifluoromethyl)-1H-pyrazole	0.0879588	0.0849339	0.080323	0.0844053	0.0672164	0.0610837	0.0366818	0.054994
Chlorthiamid	0.0198966	0.0461053	0.0191332	0.0283784	0.0504461	6.10064e-05	0.0275511	0.0260194
1,2-Difluoro-3,4-dinitrobenzene	0.00667621	0.00533559	0.00378356	0.00526512	0.00496329	0.00484684	0.00257025	0.00412679
1,2-Difluoro-3,4-dinitrobenzene	0.00205797	0.00505461	0.00437604	0.00382954	0.00323937	0.00328411	0.00319723	0.00324024
3-Oxalomalate	0.0111926	0.00821803	0.00473926	0.00804998	0.0171965	0.0206103	0.0180371	0.0186146
1,2-Difluoro-3,4-dinitrobenzene	0.121726	0.14057	0.144591	0.135629	1.71153e-05	0.113625	0.120515	0.0780523
1,3-Dinitro-5-nitroso-1,3,5-triazinane	0.0644818	0.06987	0.0643484	0.0662334	0.289334	0.307213	0.334158	0.310235
1,3-Dinitro-5-nitroso-1,3,5-triazinane	0.51208	0.482241	0.658451	0.550924	3.03135	3.32889	3.25161	3.20395
Naphthalen-1-yloxy-oxido-oxophosphanium	5.3545e-05	0.0148413	0.0155577	0.0101508	0.0143956	0.0123669	0.0157992	0.0141872
Dimethylenetriurea	0.00389393	0.00341416	0.00337742	0.00356183	0.00408342	0.0039571	0.00290692	0.00364915
1-(3,4-Dichlorophenyl)urea	2.70918	2.7299	2.73144	2.72351	3.83465	4.02561	4.25863	4.03963
1-(3,4-Dichlorophenyl)urea	0.0741984	0.0721455	0.0742281	0.073524	0.0986714	0.0921411	0.124184	0.104999
Chloroneb	5.3545e-05	0.662481	0.656903	0.439813	0.725115	6.10064e-05	0.751974	0.492383
Chloroneb	0.0183422	0.0174756	5.2393e-05	0.0119567	0.0183849	0.0239979	0.0231793	0.021854
[5-(Aminomethyl)furan-3-yl]methyl phosphate	0.0182721	0.0429243	0.0184616	0.0265527	0.0860654	0.108307	0.0906842	0.0950189
[5-(Aminomethyl)furan-3-yl]methyl phosphate	0.0841399	0.0823833	0.0835556	0.0833596	0.139642	0.151147	0.155181	0.148657
[5-(Aminomethyl)furan-3-yl]methyl phosphate	0.271291	0.249695	0.241009	0.253998	0.506768	0.508919	0.485831	0.500506
Hexafluoroacetylacetone	0.0781385	0.0351016	0.0530039	0.0554147	0.0803987	0.0889376	0.0987068	0.0893477
Hexafluoroacetylacetone	0.244116	0.379483	0.275651	0.29975	0.511014	0.650905	0.495417	0.552445
Dichlormid	0.00352063	0.00256223	5.2393e-05	0.00204508	0.0129104	0.00860249	0.00758787	0.00970027
p-Aminobenzamidine dihydrochloride	0.0884556	0.0772166	0.0742408	0.079971	0.0939641	0.0885493	0.0890001	0.0905045
Chlorthiamid	0.00493543	0.00280581	0.00231097	0.00335073	0.00483836	0.00193209	0.00312918	0.00329988
Chlorthiamid	0.00518504	0.00527438	0.00515943	0.00520628	1.71153e-05	0.00433368	0.00521346	0.00318809
Chlorthiamid	0.000584041	0.00168372	0.00303949	0.00176908	0.00291296	0.00287914	0.0031953	0.0029958
Chlorthiamid	0.00745181	0.00571499	0.00444636	0.00587105	0.0113697	1.68789e-05	0.00780473	0.0063971
Chlorthiamid	0.0742971	0.0731341	0.07558	0.0743371	0.0579119	0.0614194	0.0597999	0.0597104
3-Oxalomalate	0.0276232	0.0350778	0.0229887	0.0285632	0.0253003	0.0247893	0.0305708	0.0268868
Stipitatote	0.0116551	0.00575589	0.0861996	0.0345369	0.0986186	0.102692	0.022126	0.0744788
Stipitatote	0.0322697	0.0315235	0.02764	0.0304777	0.0583158	0.0669946	0.0563852	0.0605652
4-Nitro-3-(trifluoromethyl)aniline	0.00583805	0.00593151	1.70091e-05	0.00392886	0.00576337	0.0049242	0.00510283	0.00526347
Naphthalen-1-yloxy-oxido-oxophosphanium	0.00685914	0.00687439	1.70091e-05	0.00458351	0.00632225	0.00639778	1.74885e-05	0.00424584
Flaviolin	0.00427963	0.0124123	0.00196598	0.0062193	0.00403127	0.0065675	0.00861568	0.00640481
Saccharin sodium	0.00241232	0.00332996	0.00264779	0.00279669	0.00312296	0.00174522	0.00342615	0.00276478
Lathodoratin	0.0543486	0.062823	0.0528518	0.0566745	0.0561195	0.0529572	0.0682268	0.0591012
Lathodoratin	0.313208	0.349392	0.306622	0.323074	0.339784	0.307713	0.362846	0.336781
2,5-dichloro-cis,cis-muconate	0.129783	0.0726219	0.0766935	0.0930327	0.0697342	0.0428727	6.08676e-05	0.0375559
Chloroneb	0.00726939	0.00733589	0.00742336	0.00734288	0.0177763	0.0179779	0.0177947	0.0178496
Chloroneb	0.0112956	0.0110761	0.0135195	0.0119638	0.0841837	0.082057	0.0888278	0.0850228
Chloroneb	0.00312212	0.00559263	0.00390626	0.004207	0.00296437	0.00422222	0.00238296	0.00318985
Chloroneb	0.000454121	0.000671438	0.00299868	0.00137475	0.000521109	0.000582803	0.00283984	0.00131458
(1S,3R)-3-(2,2-Dichloroethenyl)-2,2-dimethylcyclopropanecarboxylate	0.125225	5.32924e-05	0.133867	0.0863819	0.143681	0.14306	0.134446	0.140396
(1S,3R)-3-(2,2-Dichloroethenyl)-2,2-dimethylcyclopropanecarboxylate	0.0831886	0.0687629	0.0844755	0.078809	0.0848662	0.084589	0.0783772	0.0826108
(1S,3R)-3-(2,2-Dichloroethenyl)-2,2-dimethylcyclopropanecarboxylate	0.195313	0.173828	0.187612	0.185584	0.224138	0.20094	0.224058	0.216379
4-Nitro-3-(trifluoromethyl)phenol	0.087055	0.0945846	0.102307	0.094649	0.0773399	0.0747812	0.0827457	0.0782889
[5-(Aminomethyl)furan-3-yl]methyl phosphate	0.00756377	0.0109555	0.0117855	0.0101016	0.0339242	0.024426	0.0245179	0.0276227
[5-(Aminomethyl)furan-3-yl]methyl phosphate	0.0105686	0.00995967	0.0132734	0.0112672	0.0742732	0.0748329	0.0832984	0.0774682
[5-(Aminomethyl)furan-3-yl]methyl phosphate	0.0262061	1.72097e-05	0.0214423	0.0158885	0.0232581	0.0227911	0.0235098	0.0231863
Fluoroquinolone carboxylic	0.00220924	0.00309146	0.00159658	0.00229909	0.00306888	0.00382651	0.00411508	0.00367016
4-(2-Aminophenyl)-2,4-dioxobutanoate	0.00171015	0.0004037	0.000528377	0.000880743	0.0029054	0.00314216	0.00272162	0.00292306
Lead	0.0331714	0.0361503	0.0305672	0.0332963	0.0343195	0.0340607	0.0367731	0.0350511
1-(3-Chlorophenyl)pyrrolidine-2,5-dione	0.0364615	0.0359613	0.0321098	0.0348442	0.0445939	0.0311678	0.0285403	0.0347673
Cryolite	0.113544	0.140724	0.0983983	0.117556	0.14233	0.132135	6.08676e-05	0.0915088
Cryolite	0.0847491	0.109923	0.182362	0.125678	0.10873	0.111948	0.179348	0.133342
2,4-Dichloro-6-nitrophenol	0.00371858	0.00381685	0.00421764	0.00391769	0.0034413	0.00341216	0.00439711	0.00375019
TRIFLUOROACETIC ANHYDRIDE	0.00921698	0.0103113	0.00982873	0.00978566	0.0113437	0.0102068	6.08676e-05	0.00720379
TRIFLUOROACETIC ANHYDRIDE	0.00224137	0.00291303	0.00356924	0.00290788	0.00341007	0.00233876	6.08676e-05	0.00193657
TRIFLUOROACETIC ANHYDRIDE	5.3545e-05	0.0177498	0.0252655	0.0143563	0.0234179	0.0223453	0.0202191	0.0219941
Hexafluoroacetylacetone	0.00334855	0.00387565	0.00396875	0.00373098	0.00322947	0.00274136	0.00314147	0.00303743
Dichlormid	0.0168271	0.0167427	0.0164022	0.0166573	0.0150924	1.68789e-05	0.0193631	0.0114908
Stipitatote	0.00877546	0.00869955	0.0154899	0.0109883	0.00990815	0.0135699	0.00917173	0.0108833
Calcium glycerophosphate	0.129244	0.10457	0.119307	0.117707	0.0726192	0.0828515	0.0780791	0.0778499
D-Glucarate	0.0507297	0.0499306	0.0518854	0.0508486	0.0594824	0.0589173	0.0604812	0.059627
D-Glucarate	0.0398675	5.32924e-05	0.036525	0.0254819	0.0463896	6.10064e-05	0.0462983	0.0309163
Sodium potassium tartrate	0.0162126	0.0174826	0.0174564	0.0170505	0.0156001	0.0189314	0.016634	0.0170552
4-O-Methylglucuronic acid	0.00380363	0.00306478	0.00421395	0.00369412	0.0192069	0.0140803	0.0205635	0.0179502
1-phthaleneacetic acid sodium salt	0.0381447	0.0671927	1.70091e-05	0.0351181	0.0369054	0.0409176	0.0245444	0.0341225
1-phthaleneacetic acid sodium salt	0.027733	0.0390545	0.0338428	0.0335435	1.71153e-05	0.0299887	0.0345521	0.0215193
1-phthaleneacetic acid sodium salt	0.0368646	1.72097e-05	0.0341753	0.0236857	0.0323155	0.0250143	0.0248487	0.0273928
1-phthaleneacetic acid sodium salt	0.115245	0.096845	0.0920848	0.101391	0.0941794	0.115794	0.120902	0.110292
1-phthaleneacetic acid sodium salt	0.0181648	0.0265704	0.0233671	0.0227008	0.0198342	0.023187	0.0201017	0.021041
1-phthaleneacetic acid sodium salt	0.0559969	1.72097e-05	0.0495764	0.0351968	0.0431134	0.0481304	0.0482169	0.0464869
2-Nitrobenzoic acid thiocyanate	0.0226789	0.0215457	0.0215067	0.0219105	0.0299884	0.0275226	0.0277605	0.0284238
3-Chloro-4-methyl-7-hydroxycoumarin	0.189003	0.175625	0.170747	0.178458	0.257045	0.239079	0.253507	0.249877
Bismuth	0.0029368	0.00465864	0.00363384	0.00374309	0.00523321	0.00407114	0.00510003	0.00480146
(1S,3R)-3-(2,2-Dichloroethenyl)-2,2-dimethylcyclopropanecarboxylate	0.0189878	0.0181564	0.0201275	0.0190906	1.71153e-05	0.0179931	1.74885e-05	0.00600922
(1S,3R)-3-(2,2-Dichloroethenyl)-2,2-dimethylcyclopropanecarboxylate	0.0130785	0.0124746	0.0138558	0.0131363	0.0153217	0.00945622	0.0177255	0.0141678
2,3,4,5,6-Pentafluorobenzamide	0.0053621	0.00659177	0.00713534	0.00636307	0.12525	0.131132	0.123222	0.126535
4-Oxo-5-phosphononorvaline	0.027133	0.0295462	0.0264557	0.0277116	0.0280012	0.018761	0.0243241	0.0236954
Phosphocreatine	0.0406185	0.0472833	0.0471762	0.045026	0.0606501	0.0648713	0.0556244	0.0603819
2,3-Dinitrobenzamide	1.35698	1.26598	1.25845	1.2938	1.43921	1.41088	1.39086	1.41365
Se-Methylselenomethionine	0.0100153	0.00681211	0.00911193	0.00864644	0.081696	0.0888942	0.0889511	0.0865138
N-Acetyldemethylphosphinothricin	0.0185227	0.0205746	0.0199801	0.0196925	0.0693697	0.0712926	0.0844997	0.075054
betalamate	0.0018022	0.00145058	0.000893591	0.00138213	0.00238527	0.00341238	0.00282132	0.00287299
N-Benzyloxycarbonylglycine	0.0132119	0.0121538	0.0121864	0.0125173	0.0105967	0.00911336	0.0126828	0.0107976
N-Benzyloxycarbonylglycine	0.00470685	0.00443442	0.00469198	0.00461108	0.00646511	0.00714958	0.0087117	0.00744213
Pentafluorobenzoic acid	0.254443	0.214597	0.214221	0.227754	0.299819	0.31661	0.323597	0.313342
2-Phosphinomethylmalate	0.00609395	0.00369816	0.00476977	0.00485396	0.00396259	0.00439806	0.00580914	0.00472326
2-Phosphinomethylmalate	0.102156	0.0917726	0.102676	0.0988681	0.0927941	6.10064e-05	0.0905775	0.0611442
2-Phosphinomethylmalate	0.756913	0.76725	0.777121	0.767094	1.45939	1.42693	1.50138	1.46257
2-Phosphinomethylmalate	0.313468	0.284687	0.0734201	0.223859	0.588519	0.137516	0.24006	0.322032
2-Phosphinomethylmalate	0.106269	0.111393	0.10312	0.106927	0.179483	0.202721	0.194601	0.192269
Selenomethionine Se-oxide	0.069284	0.0728256	0.0606182	0.067576	0.0760708	0.0634734	0.0674935	0.0690126
Selenomethionine Se-oxide	0.1291	0.105171	0.120276	0.118182	0.199619	0.166851	0.187236	0.184569
Selenomethionine Se-oxide	0.00966798	0.00368786	0.0031973	0.00551771	0.00248288	0.0117808	0.00469349	0.00631904
Selenomethionine Se-oxide	0.0153635	5.32924e-05	0.025049	0.0134886	0.0275327	0.0150565	0.0268138	0.0231343
Selenomethionine Se-oxide	0.0634086	0.0530347	0.118021	0.0781546	0.21365	0.398272	0.226099	0.27934
3,5-Dinitrobenzoic acid	0.0408623	0.0360127	0.0395773	0.0388174	0.0372428	0.0481298	0.0365982	0.0406569
3,5-Dinitrobenzoic acid	0.195356	0.287124	0.286698	0.256393	0.45248	0.441018	0.437215	0.443571
N-phosphocreatinate(2-)	0.0197362	5.32924e-05	0.012111	0.0106335	0.0383116	0.0320035	0.0269394	0.0324182
N-phosphocreatinate(2-)	0.0251213	0.00287825	0.00271438	0.010238	0.0431074	0.0409095	0.0383357	0.0407842
Calcium glycerophosphate	0.00382818	0.00761127	0.00422654	0.005222	0.00708001	0.00735662	0.00828525	0.00757396
Calcium glycerophosphate	0.0223993	0.0255459	0.0249976	0.0243143	0.0535997	0.0809094	0.058311	0.0642734
3-(2-Carboxyethenyl)-cis,cis-mucote	0.0392251	0.0352293	0.0397229	0.0380591	0.0222172	0.0283148	0.0243688	0.0249669
1-(Pentafluorophenyl)propane	0.00191858	0.0017354	0.0019883	0.00188076	0.0081425	0.00890823	0.00994678	0.00899917
Sodium potassium tartrate	0.00464693	0.00529391	1.70091e-05	0.00331929	1.71153e-05	0.00460224	0.00482674	0.0031487
Sodium potassium tartrate	0.00180922	1.72097e-05	0.00201688	0.0012811	0.00244792	1.68789e-05	0.00148034	0.00131505
N,N-dihydroxy-L-tyrosine	0.0895961	0.0865093	0.0981607	0.0914221	0.105797	0.109741	0.100458	0.105332
N,N-dihydroxy-L-tyrosine	0.000550899	0.000969725	0.00101336	0.000844662	0.00198107	0.00214395	0.000924061	0.00168303
Phosphoagmatine	0.0044609	0.00440278	0.00351901	0.00412756	0.0127958	0.0102881	0.00860055	0.0105615
Phosphoagmatine	0.0114352	0.0110661	0.0103228	0.0109414	0.0306253	0.0504202	0.0370593	0.0393683
5-Hydroxyferulic acid methyl ester	0.178418	0.158444	1.70091e-05	0.112293	0.179341	0.153173	0.216192	0.182902
1,5-phthalene diisocyate	0.100343	0.10734	0.14987	0.119184	0.35758	0.413043	0.311806	0.36081
1,5-phthalene diisocyate	0.051148	0.0609522	0.0594767	0.0571923	0.0513614	0.0637333	1.74885e-05	0.0383707
1,5-phthalene diisocyate	0.224982	0.217559	0.216283	0.219608	1.71153e-05	0.207807	1.74885e-05	0.0692805
1,5-phthalene diisocyate	0.100539	0.0899282	0.113183	0.101217	0.102776	0.0889248	0.111915	0.101205
1,5-phthalene diisocyate	0.00192549	0.00155338	0.000501063	0.00132665	0.00196217	0.000384272	0.000501076	0.000949172
1,5-phthalene diisocyate	0.171627	0.191193	0.169309	0.177376	0.161531	0.186326	0.188816	0.178891
1,5-phthalene diisocyate	0.11664	0.110711	0.109438	0.112263	1.71153e-05	0.110913	0.1218	0.0775769
1,3,5-Trinitrobenzene	0.0366084	0.0369741	0.031952	0.0351782	0.0450263	6.10064e-05	0.044108	0.0297318
1,3,5-Trinitrobenzene	0.00805116	0.00438543	0.00524718	0.00589459	0.00931095	0.0074091	0.0048453	0.00718845
1,3,5-Trinitrobenzene	0.0863974	0.0831918	0.131905	0.100498	0.15127	0.165019	0.144912	0.153734
o-(2,3,4,5,6-Pentafluorobenzyl)hydroxylamine	0.018635	0.0164351	0.01721	0.0174267	0.0340429	0.0352492	0.0337471	0.0343464
2,3,4,5,6-Pentafluorobenzamide	0.026495	0.0255464	0.0263392	0.0261269	0.000938929	0.0179863	0.00277371	0.007233
2,3,4,5,6-Pentafluorobenzamide	0.018569	0.0177296	0.024962	0.0204202	0.127907	0.120403	0.117265	0.121858
4-Oxo-5-phosphononorvaline	1.69937e-05	0.274292	0.280469	0.184926	0.306465	1.68789e-05	0.298877	0.201786
Phosphocreatine	0.0224302	0.0223966	0.0256722	0.0234997	0.0113414	0.0102721	0.0107969	0.0108035
N-Lactoyl ethanolamine phosphate	0.0207708	0.00819087	0.0204177	0.0164598	0.00900721	0.0178455	0.0213445	0.0160657
4-Hydroxylamino-2,6-dinitrotoluene	0.019306	0.045977	0.0129704	0.0260844	0.102338	0.109289	0.11614	0.109256
4-Hydroxylamino-2,6-dinitrotoluene	0.0104136	0.0094546	0.00945291	0.00977369	0.00382722	0.00679252	0.0098086	0.00680945
2,3-Dinitrobenzamide	0.190368	0.180963	0.00738612	0.126239	0.022894	0.0333701	0.0236137	0.0266259
Avenin	0.0140328	0.0135367	0.0130479	0.0135391	0.0140857	1.68789e-05	0.0144573	0.00951998
Stattic	0.0194913	0.0148675	1.70091e-05	0.0114586	0.0208989	0.0126661	0.0199052	0.0178234
Stattic	0.0169096	1.72097e-05	1.70091e-05	0.00564795	0.0185143	0.0171266	1.74885e-05	0.0118861
Bicarbonate phosphorus	0.0380643	0.0339181	5.2393e-05	0.0240116	0.0389892	0.0408372	0.0386099	0.0394788
Carmustine	0.0147564	0.0122402	0.0152545	0.0140837	0.0127944	0.0147494	0.0130988	0.0135475
2-Phosphinomethylmalate	0.73403	0.754144	0.737223	0.741799	1.08536	1.07343	1.08322	1.08067
2-Deoxy-D-ribose 1-phosphate	0.0240539	0.00511289	0.00258984	0.0105856	0.0126844	0.0611432	0.059602	0.0444765
Selenomethionine Se-oxide	0.00274335	0.00176126	0.00499096	0.00316519	0.00476632	0.0051996	0.00289214	0.00428602
Selenomethionine Se-oxide	0.0030935	0.0040475	0.0110505	0.00606382	0.00978645	0.00899789	0.0105435	0.00977594
3,5-Dinitrobenzoic acid	0.0586385	0.106992	0.120801	0.0954772	0.0846016	0.0847408	0.0926929	0.0873451
3,5-Dinitrobenzoic acid	1.69937e-05	0.103215	0.121351	0.0748611	0.117904	0.117048	0.107085	0.114012
3,5-Dinitroguaiacol	0.0051231	0.00774847	0.0237928	0.0122215	0.0429062	0.00868895	0.0495681	0.0337211
3,5-Dinitroguaiacol	0.019721	0.0169809	5.2393e-05	0.0122514	0.0256376	0.0188014	0.0204909	0.0216433
3,5-Dinitroguaiacol	0.0609727	0.051037	0.0555263	0.0558453	0.11625	0.103812	0.105753	0.108605
3,5-Dinitroguaiacol	0.0576576	0.0537649	0.0499191	0.0537805	0.0601064	0.0457957	0.050363	0.0520884
3-(2-Carboxyethenyl)-cis,cis-mucote	0.00203313	0.00117525	0.00288489	0.00203109	0.00643749	0.00615344	0.00580014	0.00613036
(S)-ACPA	0.00380488	0.0028907	0.00715687	0.00461748	0.00573968	0.00724737	0.00632943	0.00643883
2-Amino-5-(5-nitro-2-furyl)-1,3,4-thiadiazole	0.02475	0.0512372	0.025231	0.0337394	0.116256	0.0267997	0.0686279	0.0705612
2-Amino-5-(5-nitro-2-furyl)-1,3,4-thiadiazole	0.0616404	0.0594405	0.0554295	0.0588368	0.0605143	0.0449381	0.047447	0.0509665
2-Amino-5-(5-nitro-2-furyl)-1,3,4-thiadiazole	0.0667921	0.0634316	0.0638804	0.0647014	1.71153e-05	0.0663193	0.0677097	0.044682
2-Amino-5-(5-nitro-2-furyl)-1,3,4-thiadiazole	0.0531514	1.72097e-05	0.0543326	0.0358338	0.0624556	0.0586949	0.0618599	0.0610035
2-Amino-5-(5-nitro-2-furyl)-1,3,4-thiadiazole	0.00678386	0.00600063	0.00583146	0.00620532	0.0145618	0.00805238	0.010363	0.0109924
3,4-Dichloroisocoumarin	0.0253365	0.0293996	0.0250486	0.0265949	0.0323192	0.0343847	0.0264179	0.0310406
4-Bromophenylacetate	0.0324302	0.0202926	0.0235532	0.0254253	0.0518698	0.0454006	0.0476214	0.0482973
O-Phospho-4-hydroxy-L-threonine	0.0234439	0.026465	0.0240824	0.0246638	0.0295632	0.0284105	0.0302201	0.0293979
4-Phospho-L-aspartate	0.00133281	0.00175577	0.00142356	0.00150405	0.00241048	0.00288938	0.00262963	0.00264316
1,3,5-Trinitrobenzene	0.00652217	0.00555931	0.00694004	0.00634051	0.00615162	0.00617391	0.00597232	0.00609928
4-Nitro-6-oxohepta-2,4-dienedioate	0.444712	0.424035	0.441433	0.436727	0.509689	0.552622	0.563022	0.541778
4-Nitro-6-oxohepta-2,4-dienedioate	0.165991	0.152419	0.23552	0.184644	0.339959	0.324936	0.343862	0.336252
4-Nitro-6-oxohepta-2,4-dienedioate	1.51245	1.47896	0.769862	1.25376	5.90315e-05	1.28908	1.34309	0.87741
4-Nitro-6-oxohepta-2,4-dienedioate	0.309372	0.300628	0.287526	0.299175	0.426832	0.505684	0.461487	0.464668
4-Nitro-6-oxohepta-2,4-dienedioate	0.0580259	0.0482593	5.2393e-05	0.0354458	0.10068	0.116214	0.100192	0.105695
4-Nitro-6-oxohepta-2,4-dienedioate	0.853792	0.780551	0.771156	0.801833	3.10916	3.43421	3.14334	3.2289
1,3,5-Trinitrobenzene	0.00411099	0.00446018	0.00378255	0.00411791	0.00405188	0.00459879	0.00347531	0.00404199
4-Nitro-6-oxohepta-2,4-dienedioate	5.3545e-05	0.1947	0.198709	0.131154	0.25423	0.212461	6.08676e-05	0.155584
4-Nitro-6-oxohepta-2,4-dienedioate	0.00469404	0.00269595	0.0037659	0.00371863	0.00792535	0.00735329	0.00299138	0.00609001
1,3,5-Trinitrocyclohexa-1,3-diene	0.898808	0.0486492	0.84634	0.597932	0.119071	0.129997	0.124013	0.12436
o-(2,3,4,5,6-Pentafluorobenzyl)hydroxylamine	0.0487009	0.0477909	0.0359385	0.0441434	0.040855	1.68789e-05	0.0476392	0.0295037
o-(2,3,4,5,6-Pentafluorobenzyl)hydroxylamine	0.00248891	1.72097e-05	0.00297728	0.0018278	0.00315913	0.00264588	0.00214865	0.00265122
sn-Glycero-3-phosphoethanolamine	0.0100326	0.00869595	0.0037645	0.00749767	1.24689	1.52437	1.39015	1.38713
4-Hydroxylamino-2,6-dinitrotoluene	0.00193047	0.00171559	0.00243087	0.00202565	0.0051834	0.00464086	0.00558468	0.00513631
4-Hydroxylamino-2,6-dinitrotoluene	1.69937e-05	0.000629941	1.70091e-05	0.000221315	0.0192665	0.0187393	0.0120172	0.0166743
4-Hydroxylamino-2,6-dinitrotoluene	0.0504298	0.0485568	0.0453832	0.0481233	0.138812	0.136998	0.14137	0.13906
4-Hydroxylamino-2,6-dinitrotoluene	0.507183	0.525894	0.48634	0.506472	1.42837	1.47581	1.47819	1.46079
Oxdralazine	0.0241854	0.0271187	0.0239746	0.0250929	0.0241575	0.0255672	0.0256713	0.025132
1,1-Dibromo-2-propanone	0.00806229	0.00815499	0.00628359	0.00750029	0.0058465	0.00806081	0.0101963	0.00803452
Nitroprusside	0.00486922	0.00545156	0.00360685	0.00464254	0.0103078	0.0146243	0.0116039	0.0121787
Potassium iodate(V) (KIO3)	0.00130811	0.00141355	0.00110651	0.00127606	0.0016746	0.000825167	0.000451146	0.000983638
2-Amino-5,6-dichloro-3,4,-dihydroquinazoline	0.0818101	0.0736808	0.0690952	0.074862	0.0360949	0.118601	0.151753	0.10215
2-Amino-5,6-dichloro-3,4,-dihydroquinazoline	0.00625979	0.0291376	0.0181097	0.0178357	0.0278825	0.036852	0.0236767	0.0294704
2-Amino-5,6-dichloro-3,4,-dihydroquinazoline	0.019724	0.0148125	0.0159904	0.0168423	0.0244447	0.0250495	0.0246222	0.0247055
3-Phospho-D-erythrote	0.136716	0.110731	0.115008	0.120818	0.130285	0.143628	0.11715	0.130354
3-Phospho-D-erythrote	0.0839405	0.0856912	0.0836192	0.0844169	0.0687452	0.0819685	0.0911132	0.080609
2-Oxo-3-hydroxy-4-phosphobutanoate	0.0124032	0.0118771	1.70091e-05	0.00809912	1.71153e-05	0.0151494	0.0176511	0.0109392
8,9-Dichloro-2,3,4,5-tetrahydro-1H-2-benzazepine	0.277908	0.25425	0.302695	0.278284	0.174477	0.206801	0.134198	0.171825
Sodium glucurote	0.46425	0.464387	0.528356	0.485664	0.296555	0.287634	0.288972	0.291054
Sodium glucurote	0.0867908	0.0741477	0.10543	0.0887895	0.321184	0.361988	0.360209	0.347794
Sodium glucurote	0.0271242	0.0348468	0.0341956	0.0320556	0.0492642	0.0506755	6.08676e-05	0.0333335
2-Deoxy-D-ribose 1-phosphate	0.125272	0.105208	0.114842	0.115107	0.146098	0.166629	0.180796	0.164507
3,5-Dinitroguaiacol	0.0832534	0.0763254	0.0644749	0.0746846	0.152451	0.168335	0.163535	0.16144
3,5-Dinitroguaiacol	0.0669101	0.0628041	0.0568104	0.0621749	0.110567	0.11722	0.11209	0.113292
3,5-Dinitroguaiacol	0.0104406	0.0397397	0.00510557	0.0184286	0.0620242	0.0043383	0.06708	0.0444808
3,5-Dinitroguaiacol	0.0403922	0.0043032	0.0421606	0.028952	0.00598708	0.00639815	0.0456398	0.0193417
2-Hydroxy-6-oxono-2,4-diene-1,9-dioate	0.00829685	0.00486495	0.0060606	0.00640747	0.0223206	0.025489	0.0264214	0.0247437
2-Hydroxy-6-oxono-2,4-diene-1,9-dioate	0.00924175	0.00904239	0.00908089	0.00912167	0.0215347	0.0241837	0.0276604	0.0244596
Trimethylolmelamine	0.00950175	0.0104912	0.0117629	0.0105853	0.0100642	0.0109269	0.0125018	0.0111643
Niridazole	0.00438724	0.00463141	0.00466792	0.00456219	0.00471295	1.68789e-05	0.00502402	0.00325128
Niridazole	0.00386136	0.00301185	0.00409989	0.0036577	0.00733521	0.00686864	0.00621163	0.00680516
3,4-Dichloroisocoumarin	0.0222692	0.0202121	0.0204004	0.0209606	0.0232159	0.0255024	0.0248028	0.024507
O-Phospho-4-hydroxy-L-threonine	0.274544	0.277779	0.335933	0.296085	0.0680404	0.0754139	0.0752659	0.0729067
4-amino-2-methyl-5-phosphomethylpyrimidine	0.0574721	0.0591591	0.0575409	0.0580574	0.019824	0.0247425	0.0221326	0.022233
Sodium dihydrogen citrate	0.0735969	0.0691159	0.0732845	0.0719991	0.151487	0.174707	0.177975	0.168056
4-Nitro-6-oxohepta-2,4-dienedioate	0.0686096	0.0699522	0.0948748	0.0778122	0.0482292	0.0573548	0.0471741	0.0509194
4-Nitro-6-oxohepta-2,4-dienedioate	0.0664694	0.0575925	0.0654788	0.0631802	0.135845	0.152191	0.154303	0.147446
4-Nitro-6-oxohepta-2,4-dienedioate	0.0264311	0.0239176	0.0252392	0.025196	0.0455186	0.0467253	0.0457705	0.0460048
4-Nitro-6-oxohepta-2,4-dienedioate	0.125766	0.119687	0.121371	0.122275	0.140042	0.342472	0.326698	0.269737
4-Nitro-6-oxohepta-2,4-dienedioate	0.138496	0.150284	0.0433002	0.110693	0.083827	0.094745	0.105597	0.0947228
4-Nitro-6-oxohepta-2,4-dienedioate	0.0516863	0.04304	0.0454705	0.0467322	0.0816469	0.0855517	0.094483	0.0872272
7-(Trifluoromethoxy)indolin-2-one	0.0136933	0.0214022	0.0133954	0.0161636	0.026498	0.0222171	0.0289891	0.0259014
7-(Trifluoromethoxy)indolin-2-one	0.586797	5.32924e-05	0.567864	0.384905	0.650754	0.67404	0.658311	0.661035
7-(Trifluoromethoxy)indolin-2-one	0.0409868	0.0336939	0.0428426	0.0391744	0.0470655	6.10064e-05	0.0383316	0.028486
(S)-F-Willardiine	0.0032493	0.00275198	0.00501362	0.00367163	0.00528172	6.10064e-05	0.00434187	0.0032282
2-(Hydroxymethyl)-3-(acetamidomethylene)succite	0.000924686	0.0002895	0.000468272	0.000560819	0.0152966	0.0115711	0.0143733	0.013747
Tyrphostin AG 126	0.0256793	0.0178563	0.0333166	0.0256174	0.0891926	0.0951868	0.10834	0.0975732
Propanil	0.0692676	0.0287658	0.0594411	0.0524915	0.244351	6.10064e-05	0.240086	0.161499
Propanil	0.00432622	0.00447649	0.00378195	0.00419488	0.00555393	0.00506469	0.00563771	0.00541878
(2R)-2-Amino-3-(1,2-dichloroethenylsulfanyl)propanoic acid	0.024289	1.72097e-05	0.023643	0.0159831	0.0232447	1.68789e-05	0.0245136	0.0159251
3-Phospho-D-erythrote	0.00133958	0.00232048	0.0294347	0.0110316	0.000976501	1.68789e-05	0.00217197	0.00105512
Fosfosal	0.0418893	0.0219783	0.0486938	0.0375205	0.0485156	0.0403486	6.08676e-05	0.0296417
Fosfosal	0.0945547	0.0602736	0.111089	0.0886391	0.0925937	0.0196794	0.0210797	0.0444509
Fosfosal	0.0429653	0.0354944	0.0339931	0.0374843	0.030708	6.10064e-05	6.08676e-05	0.0102766
Fosfosal	0.0404204	0.0367323	0.0368431	0.0379986	0.129632	0.153957	0.141875	0.141821
Pyromellitic dianhydride	0.0318126	0.0354006	0.0318865	0.0330332	0.0494457	6.10064e-05	6.08676e-05	0.0165225
Pyromellitic dianhydride	0.0711427	0.0692917	0.0700461	0.0701602	0.216047	6.10064e-05	0.218336	0.144815
Pyromellitic dianhydride	0.082977	0.0887453	0.0961007	0.0892743	0.401007	0.567034	0.347379	0.438473
Pyromellitic dianhydride	0.366616	0.42883	0.523391	0.439612	0.931358	1.0878	1.13023	1.04979
Pyromellitic dianhydride	0.113301	0.139397	0.130009	0.127569	0.400065	0.491225	0.44397	0.445087
8,9-Dichloro-2,3,4,5-tetrahydro-1H-2-benzazepine	0.00223525	0.00346196	0.00284804	0.00284841	0.00387719	0.00399691	0.00331564	0.00372992
Pyromellitic dianhydride	1.65907	1.47215	1.52707	1.55277	1.77343	1.68714	1.61235	1.69097
8,9-Dichloro-2,3,4,5-tetrahydro-1H-2-benzazepine	0.0269355	0.0248193	0.0234049	0.0250532	0.0460967	0.0289249	0.0430207	0.0393474
Sodium glucurote	0.00363172	0.00295121	0.00618624	0.00425639	0.0111728	0.0131292	0.0137047	0.0126689
Sodium glucurote	0.00772866	0.0067688	0.00777409	0.00742385	0.0311823	0.031932	0.0350361	0.0327168
Sodium glucurote	0.00461852	0.0045898	1.70091e-05	0.00307511	0.00243041	0.00311264	0.00285387	0.00279897
Sodium gluconate	0.069347	0.0697234	0.069538	0.0695361	5.90315e-05	6.10064e-05	0.0784117	0.0261773
Sodium gluconate	0.288393	0.207066	0.226209	0.240556	0.353566	0.334195	0.256769	0.314843
5-Carboxy-2-oxohept-3-enedioate	0.00254795	0.00138091	0.00189312	0.00194066	0.00356974	0.00231463	0.00291659	0.00293365
5-Carboxy-2-oxohept-3-enedioate	0.0761086	0.0835268	0.0722305	0.0772886	0.0929489	0.110599	0.101513	0.101687
S-Methyl-3-phospho-1-thio-D-glycerate	0.000644237	0.000914286	0.000838694	0.000799073	0.000746527	0.000934387	0.00116984	0.000950252
cis-(Homo)3-aconitate	0.00422643	0.00374203	0.00410385	0.0040241	0.0169565	0.0179555	0.0169733	0.0172951
8-Hydroxy-2-chlorodibenzofuran	0.069771	0.0568217	0.0599329	0.0621752	0.0593599	0.0730438	0.0649121	0.0657719
4-Iodoaniline	0.174523	0.128531	0.14524	0.149432	0.233777	0.230109	0.208945	0.224277
4-Iodoaniline	0.0347849	0.0318971	0.0205569	0.0290796	0.0820759	0.0821771	0.0961677	0.0868069
N-Demethoxylinuron	0.771524	0.630299	0.525515	0.642446	0.967582	1.57716	1.44035	1.32836
4-Nitrophenyl phosphate	0.118467	0.112569	0.12601	0.119015	0.127451	0.111061	0.111531	0.116681
4-Nitrophenyl phosphate	0.0357455	0.0353235	0.0356655	0.0355782	0.0541326	0.0503744	0.0549309	0.053146
4-Nitrophenyl phosphate	0.00447943	0.00259882	0.00490113	0.00399313	0.00119136	0.00486228	0.00180241	0.00261869
Creatinine nitrite nitrate	0.581637	0.542968	0.551134	0.55858	0.502994	0.449942	0.474854	0.47593
Creatinine nitrite nitrate	0.0139726	0.00569606	0.0166054	0.0120914	0.0130782	0.014073	0.00377482	0.0103087
Creatinine nitrite nitrate	0.309861	5.32924e-05	0.332531	0.214149	0.227237	0.318291	0.23335	0.259626
Creatinine nitrite nitrate	0.0921403	0.0118941	0.0232369	0.0424238	0.0121875	0.0198966	0.112487	0.0481904
4-Amino-2-methyl-5-(phosphooxymethyl)pyrimidine	0.00859001	0.00415968	0.00830635	0.00701868	0.01425	0.015507	0.00879915	0.0128521
L-Oxalylalbizziine	0.00596741	0.00369995	0.00511968	0.00492902	0.0242538	0.0233966	0.0268672	0.0248392
N(beta)-Epoxysuccimoyl-DAP	0.0216361	0.0201286	0.0221088	0.0212912	0.096841	0.104071	0.115664	0.105526
2-Aminophenol N-formate sulfate	0.0269571	0.0345387	0.0302754	0.0305904	0.0415156	0.0260711	0.0250451	0.0308773
SWEP	2.48653	1.36687	0.594617	1.48267	0.903287	2.28515	1.16795	1.45213
SWEP	6.75872	6.90627	6.93686	6.86729	8.56557	8.68144	8.48364	8.57688
SWEP	1.52151	0.637926	0.733793	0.964409	0.591689	1.38567	0.699211	0.89219
Propanil	3.50306	3.70097	3.34286	3.51563	0.0401734	0.0458208	0.041778	0.0425907
Propanil	0.00392641	0.00724339	0.00736392	0.00617791	2.20262	2.09467	2.05711	2.11813
Fosfosal	1.69937e-05	0.0156518	0.0124555	0.00937474	0.0174534	0.0136576	0.0120325	0.0143812
Fosfosal	1.69937e-05	0.013372	0.0151979	0.00952898	0.0350552	0.0203352	2.14543	0.733607
Fosfosal	1.39547	1.39176	0.00348415	0.930236	0.00270767	0.028721	0.974987	0.335472
Fosfosal	0.00828438	0.0229236	0.0139472	0.0150517	0.0122659	0.0163452	0.0089652	0.0125254
Fosfosal	0.00910821	0.0109284	0.00423873	0.00809177	0.008095	1.68789e-05	0.00355104	0.00388764
4-Carboxy-4-hydroxy-2-oxoadipate	0.0416844	0.0410278	0.0500395	0.0442506	0.22011	0.242685	0.278057	0.24695
4-Carboxy-4-hydroxy-2-oxoadipate	0.0378883	0.0347923	0.0351429	0.0359412	0.0794259	0.09507	0.0895494	0.0880151
4-Carboxy-4-hydroxy-2-oxoadipate	5.3545e-05	0.0446702	0.0483379	0.0310205	0.0513151	0.0640981	6.08676e-05	0.0384914
4-Carboxy-4-hydroxy-2-oxoadipate	5.3545e-05	0.06453	0.067277	0.0439535	0.26972	0.346661	0.302542	0.306308
Sodium gluconate	0.00526279	2.55281	0.00620401	0.85476	2.0321	2.06602	0.00863785	1.36892
Sodium gluconate	0.466369	0.474956	0.458754	0.466693	0.00353746	0.00306443	0.00324597	0.00328262
Malonylglycine	0.00104801	0.002535	1.70091e-05	0.0012	0.00153659	0.00211333	1.74885e-05	0.00122247
(3E)-4-(2-Carboxyphenyl)-2-oxobut-3-enoate	0.0848898	0.0920814	0.0863678	0.0877797	0.0920265	0.092725	0.0997776	0.0948431
(3E)-4-(2-Carboxyphenyl)-2-oxobut-3-enoate	0.0210958	0.0222836	0.0255242	0.0229678	0.0172088	0.020056	0.0184686	0.0185778
(3E)-4-(2-Carboxyphenyl)-2-oxobut-3-enoate	0.0261179	0.0287244	0.0250519	0.0266314	0.0293889	0.0255825	0.0344113	0.0297942
5-Sulfosalicylate	0.00172999	0.00126426	0.00186549	0.00161991	0.0101062	0.0136684	0.0152452	0.0130066
Triacetin	0.0151015	1.72097e-05	0.0150823	0.010067	0.0150729	0.0145304	0.0133232	0.0143088
Triacetin	0.012818	0.0162082	0.0230916	0.0173726	1.71153e-05	0.0142046	0.0197205	0.0113141
Triacetin	0.0102782	0.0120906	0.014321	0.0122299	0.0158183	1.68789e-05	0.0156583	0.0104978
2-Hydroxy-6-oxo-6-phenylhexa-2,4-dienoate	0.00078465	0.000622452	0.000655448	0.000687517	0.000966686	0.000408764	0.000362775	0.000579408
butane-1,4-disulfonic acid	0.00397137	0.00364783	0.00492639	0.00418186	0.00380254	1.68789e-05	0.00425816	0.00269253
butane-1,4-disulfonic acid	0.00253493	0.00216471	0.00294661	0.00254875	0.00251773	0.0118478	0.0118431	0.0087362
3,4-Dichlorophenoxyacetic acid	0.301336	0.25617	0.280005	0.27917	0.29017	0.301134	0.378881	0.323395
2,4-Dichlorophenoxyacetate	0.00375149	0.0025082	0.00389544	0.00338504	0.00562801	0.0116742	0.0112574	0.0095199
2,4-Dichlorophenoxyacetate	0.0414943	0.0180269	0.022286	0.0272691	0.0739441	0.0343052	0.0506267	0.0529586
4-Iodoaniline	0.0915224	0.0771722	0.0884806	0.0857251	0.076914	0.0875212	0.0813622	0.0819325
4-Nitrophenyl phosphate	0.00897907	0.00826725	0.00968416	0.00897683	0.013562	0.0133024	0.013286	0.0133835
Creatinine nitrite nitrate	0.0865847	0.0783545	0.0862727	0.0837373	0.0993303	0.108036	0.0978182	0.101728
Creatinine nitrite nitrate	4.62564	3.22223	4.99461	4.28083	2.68062	2.63514	3.21359	2.84312
Creatinine nitrite nitrate	1.24242	1.32008	1.65726	1.40659	0.573261	0.541987	0.539547	0.551598
4-Amino-2-methyl-5-(phosphooxymethyl)pyrimidine	0.431248	0.475808	0.0028679	0.303308	0.0239339	0.0244906	0.0197741	0.0227329
L-Histidinol phosphate	0.00653776	0.0249497	0.0124114	0.014633	0.0312559	0.0262443	0.0100649	0.0225217
Disodium pyrophosphate	0.0090495	0.00755361	0.00922253	0.00860855	0.00784241	0.010191	0.00621687	0.00808342
Disodium pyrophosphate	0.00387702	0.00636122	0.00483024	0.00502283	0.00661545	0.00280931	0.00711077	0.00551184
2-Iodophenol	1.69937e-05	0.000719326	0.000408425	0.000381582	1.71153e-05	0.000279485	1.74885e-05	0.000104696
2-Iodophenol	2.74413	2.74042	2.70289	2.72915	0.0114138	0.0138821	3.21477	1.08002
2-Hydroxy-5-(trifluoromethoxy)benzoic Acid	0.0228239	0.0334115	0.414954	0.157063	0.474309	0.465289	0.0131588	0.317585
3-(Imidazol-4-yl)-2-oxopropyl phosphate	0.00436634	0.00715223	0.115714	0.0424109	0.109601	0.005075	0.00574172	0.0401393
3-(Imidazol-4-yl)-2-oxopropyl phosphate	0.0197297	0.00754472	0.00270802	0.00999415	0.00226751	0.0115172	0.0117896	0.00852476
4-Fluoro-2-(trifluoromethyl)phenylacetic acid	0.0366892	0.0298601	0.0352185	0.0339226	0.0709958	0.085374	0.0731436	0.0765045
4-Fluoro-2-(trifluoromethyl)phenylacetic acid	0.206144	0.202869	0.00299621	0.137336	0.00447629	0.00904667	0.228683	0.0807352
3-Deoxy-lyxo-heptulosaric acid	0.0106231	0.00555577	0.00961462	0.00859783	0.0162816	0.0139361	0.0159724	0.0153967
3-Deoxy-lyxo-heptulosaric acid	5.3545e-05	0.00346746	0.00348482	0.00233527	0.0115057	0.0113551	0.00886627	0.0105757
(3E)-4-(2-Carboxyphenyl)-2-oxobut-3-enoate	0.0651924	0.0703053	0.0861882	0.0738953	0.096354	0.0978177	0.10252	0.0988972
(3E)-4-(2-Carboxyphenyl)-2-oxobut-3-enoate	0.000293244	0.00168115	0.00147176	0.00114872	0.000771959	0.000654671	0.00240159	0.00127607
Dichlorvos	0.00223005	0.00352409	0.00229095	0.0026817	0.00329113	0.00244691	0.00500992	0.00358266
Dichlorvos	1.69937e-05	1.72097e-05	1.70091e-05	1.70709e-05	0.00477425	0.00591508	1.74885e-05	0.00356894
Phosphoramide mustard	0.170493	0.184885	0.179468	0.178282	0.122102	0.139568	0.127743	0.129804
2,4-Dichlorophenoxyacetate	0.00144835	0.000277104	0.000783925	0.000836459	0.00850506	0.00849671	0.0078867	0.00829616
2,4-Dichlorophenoxyacetate	0.200245	0.208764	0.21762	0.208876	0.235076	0.23125	0.238998	0.235108
Bromisovalum	0.0980029	0.150122	0.123549	0.123891	0.110839	0.103582	0.137736	0.117386
2,2,2-Trifluoro-N-methyl-N-(trifluoroacetyl)acetamide	0.0214705	0.0219107	0.0197022	0.0210278	0.0255896	0.0223095	0.0270328	0.0249773
2,4'-Dichlorobiphenyl	0.325025	0.322075	0.335159	0.32742	0.205471	0.225289	0.204477	0.211746
2,4'-Dichlorobiphenyl	0.0365911	0.0242726	0.0313337	0.0307325	5.90315e-05	0.0334163	0.0261509	0.0198754
2,2,4,4-Tetrafluoro-6-amino-1,3-benzodioxene	0.00679742	0.00773112	0.00615145	0.00689333	0.0140375	0.0119225	0.0111485	0.0123695
Selfotel	0.00708373	0.00832338	0.00630703	0.00723805	0.0033387	0.0022089	0.00337866	0.00297542
Pyrimidodiazepine	0.0610544	0.0663748	0.0606565	0.0626953	0.0646363	0.0584405	0.0692501	0.0641089
Metaxalone	0.00713287	0.0157225	0.0139115	0.0122556	0.0141498	0.00741845	0.0219608	0.0145097
2-Bromo-1H-indole-3-carboxaldehyde	0.0429935	0.0480725	0.0441154	0.0450605	0.0390194	0.0127131	0.0177251	0.0231525
Se-Propenylselenocysteine Se-oxide	0.202517	0.0477102	0.0488339	0.099687	0.103188	0.100684	6.08676e-05	0.0679776
Se-Propenylselenocysteine Se-oxide	0.371791	0.14257	0.151111	0.221824	0.132642	0.347603	0.165996	0.215414
Se-Propenylselenocysteine Se-oxide	0.165792	0.053393	0.153385	0.12419	0.0954069	0.0994889	0.101326	0.0987405
Se-Propenylselenocysteine Se-oxide	1.23733	0.0802343	0.0889577	0.46884	0.0728669	1.11373	0.0703554	0.418983
Se-Propenylselenocysteine Se-oxide	0.650727	0.600523	0.625003	0.625417	0.663962	0.59538	0.595291	0.618211
3-[(1R,2R,3S)-3-Carboxy-1,2,3-trihydroxypropyl]dioxirane-3-carboxylic acid	0.0181503	0.086589	0.0192953	0.0413448	0.0995313	0.0997238	0.100134	0.0997965
Cyclonite	0.0120419	0.0133718	0.0105025	0.0119721	0.0153917	0.0152662	0.0157396	0.0154658
Cyclonite	0.0167385	0.0167529	0.0156115	0.0163676	0.0217232	0.0215909	0.0218521	0.0217221
4-Fluoro-2-(trifluoromethyl)phenylacetic acid	0.00809694	0.0665088	0.0718116	0.0488058	0.00513987	0.0220867	0.0186378	0.0152881
4-Fluoro-2-(trifluoromethyl)phenylacetic acid	0.0171651	0.0174304	0.0172827	0.0172927	0.0320116	0.0307213	0.0331243	0.0319524
1-Naphthyl phosphate	0.155537	0.157797	0.147234	0.153523	0.209205	0.213159	0.208449	0.210271
3-Deoxy-lyxo-heptulosaric acid	0.00200984	0.00319263	1.70091e-05	0.00173983	0.00745094	0.00479606	0.00955661	0.00726787
Nifuradene	0.414568	0.402934	0.401786	0.406429	0.381801	0.3963	0.371336	0.383146
3-Sulfomucote	0.00811929	0.000540206	0.00481545	0.00449165	0.0202797	0.0338083	0.0308673	0.0283184
3-Sulfomucote	0.00924481	0.00928172	0.00918571	0.00923741	0.0160885	0.0212863	0.0167277	0.0180342
9-(1,3-Dioxolan-2-yl)purine-2,6-diamine	0.00421538	0.00375163	0.00339781	0.00378828	0.00592192	0.00786868	0.0076732	0.0071546
3,5-Dichloro-2,6-dihydroxybenzoic acid	2.66973	2.72494	2.67992	2.69153	2.17388	2.17321	2.33645	2.22785
3,5-Dichloro-2-methylmucote	0.0075102	0.0076284	0.00647632	0.00720497	0.00692428	0.00812429	0.00768814	0.00757891
3,5-Dichloro-2-methylmucote	0.19133	0.284296	0.169064	0.214897	0.304165	0.257407	0.294113	0.285229
3,5-Dichlorophenyl methyl sulphone	0.0134912	0.0124829	0.0121468	0.012707	0.0349793	6.10064e-05	0.0395387	0.0248597
3,5-Dichlorophenyl methyl sulphone	0.0117215	5.32924e-05	0.0101807	0.00731848	0.0320839	0.0367026	0.0283457	0.0323774
2,2,2-Trifluoro-N-methyl-N-(trifluoroacetyl)acetamide	0.0112835	0.0103047	0.0100998	0.0105627	0.122614	0.0314824	0.0686753	0.0742574
2,2,2-Trifluoro-N-methyl-N-(trifluoroacetyl)acetamide	0.00397869	0.00382957	0.042986	0.0169314	0.0448551	0.00406933	0.0466504	0.0318583
2,2,2-Trifluoro-N-methyl-N-(trifluoroacetyl)acetamide	0.0040913	0.00243544	1.70091e-05	0.00218125	1.71153e-05	0.00288438	1.74885e-05	0.000972993
2,4'-Dichlorobiphenyl	0.00435761	0.00463478	0.00534824	0.00478021	0.0016646	0.00186042	0.00153439	0.00168647
2,4'-Dichlorobiphenyl	0.0134102	0.00779686	0.00819213	0.00979973	1.71153e-05	0.0108362	0.00749357	0.00611563
Pentafluorophenyl isothiocyanate	0.0978243	0.101088	0.0998079	0.0995736	0.043426	0.0497002	0.130253	0.0744598
Pentafluorophenyl isothiocyanate	0.0174739	0.0131887	0.016308	0.0156569	0.0196133	0.0415392	0.0321151	0.0310892
Pentafluorophenyl isothiocyanate	0.0880829	0.0750084	0.0811247	0.0814053	0.063262	0.0529022	0.0984369	0.0715337
Pentafluorophenyl isothiocyanate	0.114664	0.114338	0.109639	0.11288	0.117024	0.125535	6.08676e-05	0.0808733
Pentafluorophenyl isothiocyanate	1.51496	1.48571	1.42917	1.47661	1.64232	1.74927	1.67567	1.68909
2,2,4,4-Tetrafluoro-6-amino-1,3-benzodioxene	0.0404237	1.72097e-05	0.0414958	0.0273122	1.71153e-05	0.0405748	0.0463705	0.0289875
(+)-2-Amino-7-phosphonoheptanoic acid	0.0622521	0.057983	0.057991	0.0594087	0.0539987	0.0587215	0.0557419	0.056154
7,8-Dihydro-7,8-dihydroxykynurete	0.00202881	0.00170998	0.000690807	0.00147653	0.0014457	0.00333393	0.00397235	0.00291732
2-Bromo-1H-indole-3-carboxaldehyde	0.0324146	0.0517813	1.70091e-05	0.028071	0.0544302	0.0512232	0.0433747	0.049676
2-Bromo-1H-indole-3-carboxaldehyde	0.0394555	1.72097e-05	0.0390864	0.0261863	0.0431604	1.68789e-05	0.0439967	0.029058
2-Bromo-1H-indole-3-carboxaldehyde	0.01666	1.72097e-05	0.0149883	0.0105552	0.0141645	0.0189267	1.74885e-05	0.0110362
1-Iodoheptane	0.0529592	0.0443149	0.0484664	0.0485802	0.0716307	0.0794663	0.0636717	0.0715896
1-Iodoheptane	0.0630992	0.0581044	0.0539946	0.0583994	0.122506	0.128337	0.117927	0.122923
1-Iodoheptane	0.014292	0.0166385	0.0165383	0.0158229	0.0214171	0.0274543	0.0365042	0.0284585
2-(Phosphonomethyl)pentanedioic acid	0.905056	0.87337	0.886837	0.888421	0.962693	0.776971	0.814751	0.851472
2-(Phosphonomethyl)pentanedioic acid	0.0201125	0.01801	0.0192883	0.019137	0.0208246	0.0217042	0.0231451	0.0218913
2-(Phosphonomethyl)pentanedioic acid	0.230869	0.238533	0.188289	0.21923	0.433792	0.409227	0.395076	0.412698
Se-Propenylselenocysteine Se-oxide	0.381422	0.482405	0.383776	0.415868	0.184871	0.170746	0.17528	0.176966
Se-Propenylselenocysteine Se-oxide	0.0231922	0.0203979	0.0199018	0.021164	0.0320948	0.034867	0.036021	0.0343276
Se-Propenylselenocysteine Se-oxide	0.0371528	0.082558	0.0372409	0.0523172	0.0928386	0.0883879	0.0462719	0.0758328
Se-Propenylselenocysteine Se-oxide	0.0753723	1.72097e-05	0.0772273	0.0508723	0.0622695	0.0667667	0.0649029	0.0646464
Se-Propenylselenocysteine Se-oxide	0.0003933	0.000728029	0.000194092	0.000438474	0.00551488	0.00474931	0.0039921	0.0047521
3-[(1R,2R,3S)-3-Carboxy-1,2,3-trihydroxypropyl]dioxirane-3-carboxylic acid	0.00804702	0.00522103	1.70091e-05	0.00442835	0.00539247	0.00356002	0.00505833	0.00467027
Methyl 3,5-dinitrobenzoate	0.0527719	0.0576439	0.0556623	0.0553594	0.0690799	6.10064e-05	0.0792969	0.0494793
Mevinphos	0.147453	0.134066	0.135027	0.138849	0.143862	1.68789e-05	0.151918	0.098599
lysine phosphoester	0.00766294	0.00696849	0.00633156	0.00698766	0.0275459	0.0256566	0.0304174	0.0278733
Chorismate	0.0108619	0.0101356	0.0132264	0.011408	0.0090712	0.00981955	0.0105671	0.00981928
Chorismate	5.3545e-05	0.00196253	0.00218924	0.00140177	0.00248909	0.0028279	0.00250087	0.00260595
5-Acetylamino-6-formylamino-3-methyluracil	0.00845489	0.00609743	0.00934021	0.00796418	0.0108159	0.0103379	0.00568293	0.00894558
5-Acetylamino-6-formylamino-3-methyluracil	0.00809699	0.00794491	5.2393e-05	0.00536476	0.0080872	0.00885722	6.08676e-05	0.00566843
L-arogenate	0.008754	0.00917922	0.0130417	0.010325	0.00635667	0.00538079	0.00799928	0.00657892
Porphobilinogen	0.00568986	0.00984015	0.00382971	0.00645324	0.0166686	0.0124415	0.0130184	0.0140429
2,5-Dichloro-4-oxohex-2-enedioate	0.00385392	0.00375187	0.00405229	0.00388603	5.90315e-05	6.10064e-05	6.08676e-05	6.03018e-05
Adenine monophosphate	0.0870502	0.168795	0.0786817	0.111509	5.90315e-05	0.177308	0.192176	0.123181
Adenine monophosphate	5.3545e-05	0.140659	0.110534	0.0837488	0.152004	0.138805	0.179633	0.156814
Adenine monophosphate	0.167267	0.0950329	0.156852	0.139717	0.0745731	0.251728	0.0734911	0.133264
Adenine monophosphate	0.0659809	0.0616229	0.0619539	0.0631859	0.081607	0.0636017	0.0841037	0.0764374
Fenclorim	0.00507398	0.00586266	0.00620658	0.00571441	0.00295287	0.00633624	0.00367651	0.00432187
Nitroglycerin	0.0336275	0.0435481	0.0479917	0.0417224	0.0942548	0.00893477	0.0995063	0.0675653
Aminopyrrolnitrin	0.019262	0.0181737	0.0252603	0.0208987	0.0103242	0.00977829	0.00907823	0.00972692
3,5-Dichlorophenyl methyl sulphone	0.00315204	0.00257876	0.00292042	0.00288374	0.0605253	0.0571328	0.0619931	0.0598837
3,5-Dichlorophenyl methyl sulphone	0.00157908	0.00171907	0.00119421	0.00149745	0.00194984	0.00139857	0.00103565	0.00146135
L-Glutamyl 5-phosphate	0.186162	0.167752	0.174479	0.176131	0.331396	0.33928	0.302627	0.324434
2-Aminoethyl diphenylborite	0.0588297	0.0639006	0.0600792	0.0609365	1.71153e-05	0.060227	0.0691358	0.0431266
2,3,4-Trinitrotoluene	0.018922	0.0199442	0.0261682	0.0216781	0.0346151	0.0509859	0.0443229	0.043308
Pentafluorophenyl isothiocyanate	0.00552403	0.00200194	0.00451593	0.00401397	0.0102083	0.00932159	0.00884959	0.00945983
Dexelvucitabine	0.285243	0.264782	5.2393e-05	0.183359	0.253372	0.262675	0.274779	0.263609
9-[2-(Phosphanylmethoxy)ethyl]purin-6-amine	0.0235609	0.0263045	0.0259229	0.0252627	0.0233786	0.0228419	0.024829	0.0236832
9-[2-(Phosphanylmethoxy)ethyl]purin-6-amine	0.00259411	0.0026488	0.00241625	0.00255306	0.00396598	0.005893	0.00499407	0.00495102
Acyclovir	0.0664866	1.72097e-05	0.0556177	0.0407072	0.0697832	0.0599591	0.0697996	0.066514
Acyclovir	0.0944188	1.72097e-05	1.70091e-05	0.0314843	0.0927158	0.0823696	0.0940722	0.0897192
Acyclovir	0.161105	0.155452	0.160708	0.159089	0.0518489	0.0609112	0.158297	0.0903524
Acyclovir	0.0824649	0.0731298	0.122381	0.0926585	0.0439477	0.237505	0.177841	0.153098
Acyclovir	0.0285184	0.0321254	0.029034	0.0298926	0.0288745	0.0338213	1.74885e-05	0.0209044
Chlorquinaldol	0.097519	0.0703971	0.0301504	0.0660222	5.90315e-05	0.135053	0.144949	0.0933537
alpha-D-xylose 1-phosphate	0.107652	0.0948538	0.0985872	0.100364	0.19396	0.189069	0.181073	0.188034
alpha-D-xylose 1-phosphate	0.0142074	0.00649864	0.0111944	0.0106335	0.00620381	0.00549092	0.00598873	0.00589448
3,5-Dinitrosalicylic acid	0.471563	0.522284	0.626509	0.540119	1.33882	1.44845	1.40013	1.3958
3,5-Dinitrosalicylic acid	0.0913115	0.0879963	0.0883674	0.0892251	0.125122	0.0900191	0.133433	0.116191
3,5-Dinitrosalicylic acid	0.263975	0.114728	0.108727	0.162477	0.215039	0.188367	0.215362	0.206256
3,5-Dinitrosalicylic acid	0.158042	0.146564	0.144794	0.1498	0.0273483	6.10064e-05	0.0219683	0.0164592
3,5-Dinitrosalicylic acid	0.0376772	0.0399787	0.0306702	0.0361087	0.0328149	0.0269841	0.0400038	0.0332676
Antimony trichloride	0.0432525	0.0147716	0.0156481	0.0245574	0.0327832	6.10064e-05	0.0241572	0.0190005
Antimony trichloride	5.3545e-05	0.0897342	0.0791722	0.05632	0.335732	0.336216	0.33351	0.335153
2-(Phosphonomethyl)pentanedioic acid	0.0056113	0.00231672	1.70091e-05	0.00264834	0.00550775	0.00228838	0.0023556	0.00338391
2-(Phosphonomethyl)pentanedioic acid	0.025059	0.026884	0.0122932	0.0214121	0.0461729	0.0207584	0.0485181	0.0384831
(R)-5-Phosphomevalote	0.105226	0.107694	0.0980979	0.103673	0.117508	6.10064e-05	0.117119	0.0782292
(R)-5-Phosphomevalote	0.014583	0.00818877	0.00917602	0.0106493	0.0165764	0.0149655	0.0120583	0.0145334
(R)-5-Phosphomevalote	0.0289411	0.138606	0.131472	0.0996729	0.0471416	0.0299856	0.170814	0.0826471
(R)-5-Phosphomevalote	0.0648373	0.0626918	0.0616511	0.0630601	0.0902473	0.10899	0.110918	0.103385
2,3,5,6-Tetramethylpyrazine phosphate	0.075689	0.065064	0.0678503	0.0695344	0.0770197	0.0269171	0.0194325	0.0411231
2,3,5,6-Tetramethylpyrazine phosphate	0.0516011	0.0538903	0.0992122	0.0682345	0.138158	0.139905	0.135489	0.13785
lysine phosphoester	0.00638383	0.00731255	0.00560013	0.00643217	0.0209363	0.0109378	0.0250851	0.0189864
lysine phosphoester	0.0040654	0.00322814	0.00343008	0.00357454	0.00520166	0.0048029	0.00659724	0.00553394
2,3,4,5,6,7-Hexahydroxyheptanoic acid	0.0135187	0.0114807	0.0124495	0.012483	0.00896958	0.0153109	0.0115938	0.0119581
2-Hydroxy-3-carboxy-6-oxo-7-methylocta-2,4-dienoate	0.0432961	0.0434098	0.0433669	0.0433576	0.0511556	0.0481136	6.08676e-05	0.03311
Euxanthone	0.0174109	0.0177244	5.2393e-05	0.0117292	0.0158082	0.015983	0.0171416	0.0163109
Pemirolast	0.0923437	0.0766555	0.086579	0.0851927	0.085239	0.0984745	6.08676e-05	0.0612581
Pemirolast	0.0585076	0.0567996	5.2393e-05	0.0384532	0.0688281	0.0676008	6.08676e-05	0.0454966
L-arogenate	0.0035089	0.00201461	0.00161058	0.00237803	0.00390929	0.00510474	0.00517281	0.00472895
Chlorocitric acid	0.005933	0.0057262	0.00607011	0.00590977	0.0013465	0.00393832	0.00256781	0.00261754
3-(Methylsulfonyl)-2-oxoimidazolidine-1-carbonyl chloride	0.0700184	0.0971343	0.114903	0.0940185	0.129157	0.181283	0.180942	0.163794
Adenine monophosphate	0.0220663	0.0204477	0.00122824	0.0145808	0.00396518	0.0062295	0.0101651	0.00678658
Adenine monophosphate	0.00119157	0.00637143	0.00523376	0.00426559	0.0141351	0.0187212	0.0150922	0.0159829
Adenine monophosphate	0.00221333	1.72097e-05	0.000244303	0.000824947	1.71153e-05	1.68789e-05	1.74885e-05	1.71609e-05
Picric acid	0.0141278	0.011044	0.0186967	0.0146228	0.0670895	0.0656561	0.0380115	0.056919
Picric acid	0.0657213	0.0683878	0.00306255	0.0457239	0.0992975	0.0153564	0.00735272	0.0406689
Picric acid	0.0103882	0.628614	0.644185	0.427729	0.260162	0.283001	0.311227	0.284796
Picric acid	0.0545439	5.32924e-05	0.0534112	0.0360028	5.90315e-05	0.0627	0.0610522	0.0412704
Aminopyrrolnitrin	0.00240609	0.00195337	0.0379164	0.0140919	0.0365908	0.0355741	0.036669	0.036278
Trinitrotoluene	0.0277447	0.0201607	0.0187072	0.0222042	0.0346026	0.0320799	0.0227655	0.029816
3-2-carboxyphenylcatechol	1.11917	1.15171	1.16243	1.14444	1.22701	1.25379	1.28544	1.25541
3-2-carboxyphenylcatechol	0.00600676	0.00750776	0.0056905	0.00640167	0.00132984	0.0067831	0.00390128	0.00400474
3-2-carboxyphenylcatechol	0.00413813	0.00301285	0.00354102	0.003564	0.00154538	0.00356174	0.00128303	0.00213005
Cytosine deoxyribonucleoside	0.00641283	0.00686231	0.00609099	0.00645538	0.0180135	0.0170233	0.0262424	0.0204264
N-Acetoxy-4-aminobiphenyl	0.00477362	0.00471874	0.00382375	0.00443871	0.000385587	0.00058956	1.74885e-05	0.000330879
Chloranocryl	0.149953	0.170897	0.159393	0.160081	0.170825	0.314059	0.295009	0.259964
Chloranocryl	0.0247855	0.0254858	0.0264088	0.02556	0.0547575	0.0479471	0.0497666	0.0508237
Clonidine	5.3545e-05	0.0392545	0.0409686	0.0267589	0.029881	0.0430698	0.0437095	0.0388868
Clonidine	5.3545e-05	0.248091	0.231055	0.159733	0.269882	0.29125	0.270475	0.277202
alpha-D-xylose 1-phosphate	0.00321814	0.00403909	0.00268492	0.00331405	0.000587035	0.00181966	0.00135004	0.00125225
D-Ribose 5-phosphate	0.0409973	0.0367066	0.0299844	0.0358961	0.0254272	0.0256796	0.0203512	0.0238193
alpha-D-xylose 1-phosphate	0.0657603	0.0718103	0.0665137	0.0680281	0.0590295	0.057987	0.0582593	0.0584253
alpha-D-xylose 1-phosphate	0.000860074	0.00401741	0.000434936	0.00177081	0.00395885	0.000450113	0.0015881	0.00199902
D-Ribose 5-phosphate	0.275819	0.254225	0.244122	0.258055	0.742578	0.721644	0.763055	0.742425
3,5-Dinitrosalicylic acid	0.0598837	1.72097e-05	0.0549634	0.0382881	0.0754798	0.0733973	0.077483	0.0754534
3,5-Dinitrosalicylic acid	0.028165	0.0279505	0.0270322	0.0277159	0.0219393	0.0200239	0.0170706	0.0196779
Endothal-disodium	0.105412	0.105765	0.110893	0.107357	0.0491876	0.0647427	0.0735653	0.0624985
Endothal-disodium	0.0298504	0.0347133	0.0597555	0.0414398	0.117015	0.163035	0.10826	0.129437
Antimony trichloride	0.0642871	0.0588233	0.0535325	0.058881	0.149353	0.149457	0.127889	0.142233
Antimony trichloride	0.0372512	0.0335922	0.0342384	0.0350273	0.0772706	0.0711432	0.0889432	0.079119
Antimony trichloride	0.234175	0.214152	0.211802	0.220043	0.486708	0.452256	0.473583	0.470849
Antimony trichloride	0.0708632	0.0693866	0.0753609	0.0718702	0.0340447	0.0416478	0.0481023	0.0412649
(R)-5-Phosphomevalote	0.00491916	0.00528151	0.0028624	0.00435436	0.00296116	0.00256575	0.002643	0.0027233
(R)-5-Phosphomevalote	0.0197826	0.0203572	0.0182534	0.0194644	0.0508184	0.0516091	0.0549861	0.0524712
2,3,5,6-Tetramethylpyrazine phosphate	0.0133718	0.0541562	0.0498838	0.0391373	0.0817264	0.0850774	0.110823	0.0925423
2,3,5,6-Tetramethylpyrazine phosphate	0.0892707	0.101397	0.0912865	0.0939849	0.127416	0.124171	0.132661	0.128083
Glyphosate-isopropylammonium	0.00427104	0.00328053	0.00121639	0.00292265	0.0119744	0.0138151	0.0127831	0.0128575
Glyphosate-isopropylammonium	0.00556969	0.00141936	0.00412211	0.00370372	0.0145229	0.0177615	0.019324	0.0172028
Glyphosate-isopropylammonium	0.00270946	0.00546841	0.0051625	0.00444679	0.0298414	0.0351084	0.0347151	0.0332216
2,4,6-Trihydroxybenzophenone	0.0807056	0.0826205	0.0829773	0.0821011	0.0860849	0.0867343	0.0915678	0.088129
(Z)-6,7-Dichloro-3-(hydroxyimino)indolin-2-one	0.00504006	0.00444215	0.00274604	0.00407608	0.00476885	0.00466105	0.00200797	0.00381262
(Z)-6,7-Dichloro-3-(hydroxyimino)indolin-2-one	0.0204461	0.0226515	0.0256305	0.0229094	0.037791	0.0391903	0.0366096	0.0378637
DCEBIO	0.516744	0.501439	0.518992	0.512392	0.299465	6.10064e-05	0.428036	0.242521
4-Bromophenylthiourea	0.0267052	0.0375364	0.0438698	0.0360371	0.0283649	0.687628	0.673512	0.463168
4-Bromophenylthiourea	0.111473	0.097427	0.081088	0.0966628	0.354609	0.436105	0.393952	0.394889
4-Bromophenylthiourea	0.269909	0.246423	0.213279	0.243204	0.537215	0.60003	0.584471	0.573905
4-Bromophenylthiourea	2.34455	2.97912	2.97377	2.76581	6.99235	6.71041	6.12139	6.60805
4-Bromophenylthiourea	0.724986	0.380659	0.673519	0.593055	1.50358	1.66021	1.48135	1.54838
4-Bromophenylthiourea	0.869658	0.79858	0.711568	0.793269	3.2166	2.86418	2.77292	2.95123
Picric acid	0.0569926	0.0580246	0.0657221	0.0602464	0.171243	0.158969	0.160447	0.163553
5-Phosphoribosylamine	0.0302827	0.0474727	0.0319994	0.0365849	0.121449	0.143467	0.131868	0.132261
N-Phosphohypotaurocyamine	0.0119849	0.012377	0.0138577	0.0127399	0.0214963	0.0204884	0.0230512	0.0216786
N-Phosphohypotaurocyamine	0.00308482	0.00527279	0.00362414	0.00399392	0.00598635	0.00541939	0.00740806	0.00627126
N-Phosphohypotaurocyamine	0.00151848	5.32924e-05	0.000625047	0.000732275	0.0161107	0.0109558	0.0107238	0.0125968
5-(3-Aminopropylphosphanyloxy)-2-(hydroxymethyl)pyran-4-one	0.00240655	0.00216468	0.00360292	0.00272472	0.00411155	0.00614626	0.006464	0.00557394
4,5-Dihydro-1-(3-(trifluoromethyl)phenyl)-1H-pyrazol-3-amine	0.000987625	0.00629296	0.00160765	0.00296275	0.00149644	0.0018062	0.00718787	0.00349684
(E)-3-(2-(1H-Tetrazol-5-YL)vinyl)-6-fluoro-1H-indole	0.00129373	0.00144954	0.00156157	0.00143495	0.00281405	0.00153279	0.00278341	0.00237675
2,3,4,6-Tetrachlorophenol	0.013	0.0100175	0.0115737	0.0115304	0.014779	0.0079707	6.08676e-05	0.00760351
Ferrous ascorbate	0.00103426	0.0320847	0.00194132	0.0116867	0.0322848	0.0308737	0.00909955	0.024086
Thorium-232	0.0573775	0.0511136	0.0790709	0.0625207	0.100741	0.0959046	0.0885369	0.0950607
Thorium-232	0.0179242	0.00755357	0.0153171	0.0135983	0.0279679	0.0278705	0.0275641	0.0278008
Thorium-232	0.00357104	0.00554739	0.00376025	0.00429289	0.00528936	0.00517394	6.08676e-05	0.00350806
S-(1,2-dichlorovinyl)-L-cysteine sulfoxide	0.282343	0.249041	0.242764	0.258049	0.0392178	0.0503516	0.0492746	0.0462814
S-(1,2-dichlorovinyl)-L-cysteine sulfoxide	0.0248374	0.0309681	0.0142036	0.0233364	0.0403636	0.0468146	0.0350275	0.0407352
S-(1,2-dichlorovinyl)-L-cysteine sulfoxide	0.279205	0.260328	0.265926	0.268486	0.449689	0.487853	0.404847	0.447463
S-(1,2-dichlorovinyl)-L-cysteine sulfoxide	0.0256386	0.443035	0.0279866	0.165553	1.36596	1.45437	1.48647	1.4356
Chloranocryl	0.00824803	0.00828199	0.00885232	0.00846078	0.00840999	1.68789e-05	0.00884188	0.00575625
Chloranocryl	0.012415	0.0155555	0.0134514	0.0138073	0.00761491	0.0134479	0.00795721	0.00967335
D-Ribose 5-phosphate	0.00618327	0.0120468	0.0130837	0.0104379	0.00836695	0.0105482	0.016433	0.0117827
D-Ribitol 5-phosphate	0.0255094	0.0282282	0.0248548	0.0261975	5.90315e-05	0.0283143	0.0231604	0.0171779
D-Ribose 5-phosphate	0.00199803	0.000380685	0.000328534	0.000902418	0.00179637	0.00188207	0.00175831	0.00181225
D-Ribose 5-phosphate	0.00517785	0.00442047	0.00537263	0.00499032	0.0111534	0.0106795	0.00770684	0.0098466
D-Ribitol 5-phosphate	0.287885	0.265612	0.250511	0.268002	0.56162	0.00506877	0.00326859	0.189986
D-Ribitol 5-phosphate	0.138859	0.0997708	0.0903598	0.109663	0.517136	0.553232	0.520529	0.530299
D-Ribitol 5-phosphate	0.449812	0.433216	0.405481	0.429503	1.32646	1.40885	1.44965	1.39499
Phosphovanillin	0.146011	0.138562	0.144953	0.143176	0.226297	0.255319	0.223699	0.235105
Phosphovanillin	1.57721	5.32924e-05	1.52433	1.03386	1.76473	1.76573	1.73669	1.75572
Endothal-disodium	0.00280399	0.00366466	0.00299461	0.00315442	0.00719267	0.00279364	0.00512294	0.00503642
Endothal-disodium	0.0192333	0.0482162	0.0415069	0.0363188	0.0325387	0.0396438	0.0237693	0.031984
Endothal-disodium	0.00170249	0.00131851	1.70091e-05	0.00101267	0.00166147	0.00138223	0.00178397	0.00160922
Endothal-disodium	0.00545246	0.00418946	0.00449871	0.00471354	0.00474717	0.00673643	0.00410547	0.00519635
CNQX	0.136835	0.112566	0.00570698	0.0850358	0.0360183	0.0314612	0.0372199	0.0348998
CNQX	0.011095	0.0113705	0.0144491	0.0123049	0.282994	0.28394	0.272955	0.279963
CNQX	0.447051	0.430946	0.400319	0.426105	0.0478578	0.0490441	0.04389	0.0469306
Sodium (4-methoxybenzoyloxy)acetate	0.0214134	0.0203738	0.0211303	0.0209725	0.100022	0.113369	0.105588	0.106326
Sodium (4-methoxybenzoyloxy)acetate	0.0467655	0.043653	0.0455282	0.0453156	0.0819614	0.0925625	0.0787603	0.0844281
Diethyl phenyl phosphate	0.0457131	0.043918	0.0428216	0.0441509	0.0131507	0.0469221	0.00864987	0.0229075
Diethyl phenyl phosphate	0.00283218	0.00202614	0.0013636	0.00207397	0.00527513	0.00547151	0.00674902	0.00583189
Asulam	0.00363622	0.00451426	0.00438016	0.00417688	0.00472974	0.00269245	0.00325706	0.00355975
Chlorfenprop-methyl	0.0348478	0.0301051	0.033103	0.0326853	0.0436013	6.10064e-05	0.0463226	0.029995
DCEBIO	0.0192595	0.0177224	0.0173922	0.0181247	0.00219854	0.00116471	0.00126556	0.00154294
Chlorfenprop-methyl	0.126228	0.149916	0.101093	0.125746	0.2095	0.20011	0.208225	0.205945
Chlorfenprop-methyl	0.0457925	0.0424617	0.0390424	0.0424322	0.045465	0.0262542	0.0368233	0.0361809
Chlorfenprop-methyl	0.126193	0.292585	0.10801	0.175596	5.90315e-05	0.211892	0.165194	0.125715
4-Bromophenylthiourea	0.108821	0.0939532	0.082844	0.0952061	0.114914	0.118849	0.124075	0.119279
4-Bromophenylthiourea	0.144409	0.135715	0.19449	0.158205	0.454454	0.492785	0.425592	0.457611
(2S)-2-[(2-Carboxy-2-oxoethyl)amino]pentanedioic acid	5.3545e-05	5.32924e-05	5.2393e-05	5.30768e-05	0.00575394	0.00364261	0.00499917	0.00479857
N-Phosphohypotaurocyamine	0.0027882	0.00245967	0.00185439	0.00236742	0.00630982	0.00709652	0.00272366	0.00537667
5-(3-Aminopropylphosphanyloxy)-2-(hydroxymethyl)pyran-4-one	0.00238844	0.00270473	0.00351307	0.00286874	0.0041647	0.00181633	0.00198116	0.00265406
N-Acetyl-L-2-amino-6-oxopimelate	0.0672845	0.0637415	0.0657604	0.0655955	0.316779	0.338864	0.386796	0.347479
Ferrous lactate	0.00651923	0.00676468	0.00458012	0.00595468	0.00694298	0.00593053	6.08676e-05	0.00431146
Ferrous lactate	0.438217	0.521615	0.383251	0.447694	0.506798	0.471141	6.08676e-05	0.326
2-Iodophenol methyl ether	0.814434	0.0115611	0.00569402	0.27723	1.02489	0.991982	0.00495775	0.673944
Monobasic calcium phosphate	0.00384256	0.00762447	0.557947	0.189805	0.776728	0.749811	1.16545	0.897329
Thorium-232	0.00752887	0.0100951	0.00600081	0.00787493	0.00803631	0.00630941	0.0133909	0.00924555
S-(1,2-dichlorovinyl)-L-cysteine sulfoxide	0.0374664	0.0365388	0.035319	0.0364414	0.0497079	0.0516843	0.0547249	0.052039
Hydroxyaniline mustard	0.0416057	0.045171	0.0231374	0.0366381	0.0408971	0.0398181	0.059087	0.0466007
2,2,2-Trifluoro-N-(2-nitrophenyl)acetamide	0.202581	0.159923	0.2022	0.188234	0.173995	0.185335	0.18576	0.181696
2,2,2-Trifluoro-N-(2-nitrophenyl)acetamide	0.00410903	0.00325736	0.00249566	0.00328735	0.0129901	0.0128592	0.012216	0.0126884
D-Ribitol 5-phosphate	0.00308944	0.00307954	0.00231574	0.00282824	0.00982366	0.00941496	0.009533	0.00959054
Acetyl citrate	0.036009	0.0325058	5.2393e-05	0.0228557	0.0412521	0.0405274	0.0399565	0.0405787
Acetyl citrate	0.254515	0.263964	0.254674	0.257718	0.303912	6.10064e-05	0.264681	0.189551
Acetyl citrate	0.0181213	0.0121809	0.00703546	0.0124459	0.0193049	0.0205008	0.0108182	0.0168746
CNQX	0.0119948	0.0104586	0.0117814	0.0114116	0.0110292	0.015428	1.74885e-05	0.00882487
5-Hydroxyxanthotoxin	0.00431556	0.00406025	0.00378992	0.00405524	0.0027834	0.00356453	1.74885e-05	0.0021218
Fluometuron	0.01009	0.00797677	0.00999236	0.00935304	0.0524854	0.0559537	0.0640664	0.0575018
Geranyl phosphate	0.00777999	0.00813536	5.2393e-05	0.00532258	5.90315e-05	0.00978382	0.00785246	0.00589844
p-N,N-(Dimethylamino)phenyldiazonium fluoroborate	0.0508579	0.0356532	0.0135093	0.0333401	0.0658315	0.0263156	0.0979435	0.0633636
Pamidrote	0.743403	0.735171	0.643353	0.707309	5.90315e-05	0.830305	0.823329	0.551231
Pamidrote	0.0327916	0.0711851	0.0681932	0.05739	0.0516081	0.00662589	0.011345	0.023193
Pamidrote	0.0121934	0.0220287	0.00930186	0.014508	0.0123733	0.031181	0.0359955	0.0265166
1,4-Bis(chloromethoxymethyl)benzene	0.243941	0.228326	0.246389	0.239552	0.45928	0.491105	0.444557	0.464981
Chlorfenprop-methyl	0.0379503	0.0261841	0.0376982	0.0339442	0.0398682	0.0203531	0.0200672	0.0267629
Chlorfenprop-methyl	0.0761823	0.0012157	0.00222825	0.0265421	0.0525121	0.00106608	0.0592824	0.0376202
1,4-Bis(chloromethoxymethyl)benzene	0.180979	0.107019	0.115736	0.134578	0.384827	0.459955	0.488468	0.444417
Diuron	0.0151519	0.0971454	0.00989464	0.0407306	0.0155593	0.0957739	0.0968887	0.0694073
Diuron	0.0165987	0.0190149	0.0177443	0.017786	0.00498691	0.00575707	0.0210188	0.0105876
Phosphohistidine	0.00996602	0.0101476	0.0115439	0.0105525	0.00662694	0.0393445	0.0357522	0.0272412
(2S)-2-[(2-Carboxy-2-oxoethyl)amino]pentanedioic acid	1.69937e-05	0.000182339	0.000406016	0.000201783	0.00115236	0.002566	0.00326523	0.00232786
3,4-Dihydro-7-methoxy-2-methylene-3-oxo-2H-1,4-benzoxazine-5-carboxylic acid	0.0132332	0.0130413	0.0152226	0.0138324	0.00645943	0.00502396	0.00822932	0.0065709
alpha-(Chloromethyl)-2-hydroxymethyl-5-nitroimidazole-1-ethanol	0.028727	0.0251509	0.0275352	0.0271377	0.0154976	0.0208541	0.0228077	0.0197198
Ferrous lactate	0.00104478	0.00350745	0.00232266	0.00229163	0.00214766	0.00230086	0.0037225	0.00272367
Monobasic calcium phosphate	0.00865401	0.0151835	0.00680687	0.0102148	0.0187266	0.0199457	0.0210595	0.0199106
Monobasic calcium phosphate	0.0069619	0.00519065	0.00630614	0.00615289	0.00570306	0.00623155	1.74885e-05	0.00398403
Esterase	0.0304805	0.0470623	0.050408	0.0426503	0.0372218	0.0250534	0.0339843	0.0320865
Esterase	0.0249946	0.0253062	0.0896379	0.0466462	0.0528437	0.0698171	0.0564618	0.0597075
Esterase	0.0659559	0.0650178	0.0611013	0.064025	0.0489434	0.055411	0.0513617	0.0519054
Hydroxyaniline mustard	1.69937e-05	0.139922	0.132528	0.0908223	0.136969	0.138322	0.143343	0.139545
Isosorbide dinitrate	0.0368035	0.0394815	0.0330199	0.036435	0.0390709	0.037288	0.0363348	0.0375646
Hydroxyaniline mustard	0.00481288	0.00494404	0.00493546	0.00489746	0.0172733	0.0234463	0.0173668	0.0193621
2,2,2-Trifluoro-N-(2-nitrophenyl)acetamide	0.00816588	0.00750821	0.00712355	0.00759921	1.71153e-05	0.00743992	0.00644779	0.00463494
2,2,2-Trifluoro-N-(2-nitrophenyl)acetamide	0.0168887	0.0169373	0.0180806	0.0173022	0.0144988	0.0119238	0.0141765	0.0135331
Acetyl citrate	0.162012	0.176313	1.70091e-05	0.112781	0.112368	0.105011	0.124711	0.11403
Acetyl citrate	0.00343388	0.00522829	0.00631226	0.00499148	0.00526501	0.00421702	0.00699983	0.00549396
2-Carboxy-2-hydroxy-8-carboxychromene	0.0149695	0.0133596	0.0126337	0.0136542	0.106318	0.108366	0.102726	0.105803
2-Carboxy-2-hydroxy-8-carboxychromene	0.0266732	5.32924e-05	0.0243734	0.0170333	0.0320628	6.10064e-05	0.0269311	0.0196849
Riluzole	0.0264615	0.0114686	0.0230064	0.0203122	0.0173127	0.025507	0.0150843	0.0193013
Riluzole	0.0283	0.0318058	0.0257154	0.0286071	0.0290302	0.0266627	0.0323004	0.0293311
Geranyl phosphate	0.138117	0.0630557	0.0897672	0.09698	0.0967334	0.091981	0.125294	0.104669
Geranyl phosphate	0.389081	0.457962	0.370691	0.405911	0.434746	0.402688	0.459745	0.432393
2-Bromomaleylacetate	0.0709061	0.0798746	0.0730952	0.0746253	0.0110991	0.0173513	0.010993	0.0131478
Fenpiclonil	0.611786	0.599474	0.59408	0.60178	1.0041	1.04609	1.0261	1.02543
Fenpiclonil	0.0719885	0.00697523	0.00538258	0.0281154	0.749363	0.742984	0.654124	0.71549
Fenpiclonil	0.0507782	0.0504098	0.0458209	0.049003	0.0956312	0.110383	0.109788	0.105268
Fenpiclonil	0.0487082	0.0429946	0.043343	0.0450152	0.0412504	6.10064e-05	0.0974097	0.0462404
1,4-Bis(chloromethoxymethyl)benzene	0.0747867	0.0916918	0.0838001	0.0834262	0.0759865	0.0714575	0.0808796	0.0761078
1,4-Bis(chloromethoxymethyl)benzene	0.0222971	63.6818	66.978	43.5607	0.0257139	0.0291818	64.2448	21.4332
1,4-Bis(chloromethoxymethyl)benzene	0.0177876	0.00647571	0.0185083	0.0142572	6.56116	6.37448	6.93448	6.62338
Bis(4'-chlorophenyl)methane	1.12405	1.00483	1.11685	1.08191	0.018651	0.0389003	0.0134353	0.0236622
Phosphohistidine	101.827	104.429	106.189	104.149	94.1213	93.4016	99.1647	95.5625
Phosphohistidine	0.705177	0.749706	0.930892	0.795258	1.47528	1.42709	1.5444	1.48226
Phosphohistidine	2.49998	2.19481	2.34214	2.34564	2.38041	2.13276	2.85865	2.45727
Phosphohistidine	3.10574	1.72097e-05	4.05142	2.38573	5.73968	4.58085	5.39277	5.23777
Phosphohistidine	6.09741	8.17675	8.30072	7.52496	9.4145	6.9137	11.7769	9.36837
Phosphohistidine	2.18093	2.46299	2.52095	2.38829	2.6366	1.93668	2.5906	2.38796
3,4-Dihydro-7-methoxy-2-methylene-3-oxo-2H-1,4-benzoxazine-5-carboxylic acid	0.000621383	0.000880097	0.00126476	0.00092208	0.0020759	0.00395139	0.00232551	0.00278427
3,4-Dihydro-7-methoxy-2-methylene-3-oxo-2H-1,4-benzoxazine-5-carboxylic acid	1.69937e-05	1.72097e-05	1.70091e-05	1.70709e-05	0.00149989	0.00160925	0.00161063	0.00157326
3-Oxo-carbofuran	0.0482996	0.0557801	0.0474272	0.0505023	0.057224	0.0474863	0.056207	0.0536391
2-Propenoic acid, 2-(((2-methoxyphenyl)acetyl)amino)-	0.639256	0.0253762	0.0106475	0.225093	0.468032	0.578436	0.545923	0.530797
alpha-(Chloromethyl)-2-hydroxymethyl-5-nitroimidazole-1-ethanol	0.0734077	0.13207	0.186656	0.130711	0.0341797	0.0180879	0.0204624	0.0242434
alpha-(Chloromethyl)-2-hydroxymethyl-5-nitroimidazole-1-ethanol	0.00585469	0.0059504	0.0139791	0.00859474	0.0144743	0.00764042	0.00356523	0.00855999
alpha-(Chloromethyl)-2-hydroxymethyl-5-nitroimidazole-1-ethanol	1.69937e-05	1.72097e-05	0.0103559	0.00346338	0.0118974	0.00251306	1.74885e-05	0.00480931
5-Iodouracil	0.204157	0.3138	0.307216	0.275058	0.14085	0.361712	0.168692	0.223752
Disodium hydrogen citrate	0.15517	0.148928	0.148523	0.150874	0.113709	0.133127	0.122026	0.122954
Disodium hydrogen citrate	0.00222669	0.00338707	0.00372315	0.0031123	0.0291841	0.0305962	0.0310707	0.0302836
Disodium hydrogen citrate	0.0013462	0.00168791	0.0122578	0.0050973	0.0130091	0.00142531	0.0126413	0.00902524
Esterase	0.00380738	0.0021297	0.00233938	0.00275882	0.00327632	0.00305731	0.00153894	0.00262419
Esterase	0.000291684	0.00483135	0.000384578	0.00183587	0.00293298	0.00290295	0.000496679	0.00211087
Esterase	1.69937e-05	0.0516884	0.0510444	0.0342499	0.0522205	0.0509692	1.74885e-05	0.0344024
Esterase	0.0678867	0.0511386	0.0609482	0.0599912	0.0489551	0.0572054	0.0524157	0.0528587
D-erythro-1-(Imidazol-4-yl)glycerol 3-phosphate	0.0256182	0.0111925	0.0222509	0.0196872	5.90315e-05	0.0177241	0.016067	0.0112834
D-erythro-1-(Imidazol-4-yl)glycerol 3-phosphate	0.0795872	0.0836403	0.0749632	0.0793969	0.117136	0.120655	0.100618	0.112803
D-erythro-1-(Imidazol-4-yl)glycerol 3-phosphate	0.449678	0.0177348	0.0109028	0.159439	0.00928085	0.39975	0.0179441	0.142325
D-erythro-1-(Imidazol-4-yl)glycerol 3-phosphate	0.00890917	0.00956914	0.00848792	0.00898874	0.218514	0.220654	0.208583	0.215917
Isosorbide dinitrate	0.00879186	0.00960789	0.00872398	0.00904124	0.00683846	0.00745114	0.00534451	0.0065447
Nitrofurantoin	0.036197	0.0351962	0.0270279	0.032807	0.0699565	6.10064e-05	0.0652424	0.0450866
Nitrofurantoin	0.0232812	0.020823	0.0204493	0.0215178	0.0327072	0.0335181	0.0346504	0.0336252
2-Carboxy-2-hydroxy-8-carboxychromene	0.000620151	0.000893152	0.0657351	0.0224161	0.0698427	0.0597033	0.0721566	0.0672342
3-Deoxy-D-manno-octulosote	0.0683733	0.0677643	0.0675247	0.0678874	0.0558013	0.0590043	0.0563472	0.0570509
2-Bromomaleylacetate	1.69937e-05	1.72097e-05	1.70091e-05	1.70709e-05	0.00436122	0.00454455	0.00322963	0.00404513
Diphosphopyridine	0.00328666	0.00473587	0.00593773	0.00465342	0.00435859	0.00352972	0.00476303	0.00421711
2,6-Dichloro-4'-biphenylol	0.034346	0.034604	0.0412626	0.0367375	0.196374	0.202274	0.244678	0.214442
2,6-Dichloro-4'-biphenylol	0.00481901	0.00431995	0.00545464	0.00486453	0.00580785	0.00582346	0.00532988	0.00565373
2,6-Dichloro-4'-biphenylol	0.0464739	0.048749	0.048955	0.0480593	0.0102241	0.0141188	0.0108202	0.011721
2,6-Dichloro-4'-biphenylol	0.00434114	0.0375571	0.0372612	0.0263865	0.00554601	6.10064e-05	0.00367681	0.00309461
Fenpiclonil	0.00588762	0.00615289	0.00478902	0.00560984	0.0133859	0.0140731	0.0147642	0.0140744
2-Chloro-4-(3-chlorophenyl)phenol	0.0223853	0.0202647	0.0233653	0.0220051	0.0116735	0.0883572	0.0796382	0.0598896
Bis(4'-chlorophenyl)methane	0.0689319	0.0634816	0.0574597	0.0632911	0.02381	0.0234755	0.0273367	0.0248741
9-Carboxymethoxymethylguanine	0.00814519	0.0100565	0.00894247	0.00904806	0.00560299	0.00572186	0.00609421	0.00580635
N-Acetyl-D-glucosamite	0.00452639	0.00674885	0.00424347	0.0051729	0.00740382	0.00610216	0.0053033	0.00626976
Trimetaphosphoric acid	0.0594114	0.0451196	0.0522284	0.0522531	0.0587642	0.0662938	6.08676e-05	0.0417063
Disodium hydrogen citrate	0.00906682	0.0146041	0.00871858	0.0107965	0.0208858	0.0184812	0.0132964	0.0175545
D-erythro-1-(Imidazol-4-yl)glycerol 3-phosphate	1.69937e-05	0.0169079	0.0160699	0.0109983	0.0170385	1.68789e-05	0.0164343	0.0111632
D-erythro-1-(Imidazol-4-yl)glycerol 3-phosphate	0.0204277	0.0170817	0.0171748	0.0182281	0.0240337	0.0301113	0.0225089	0.0255513
D-erythro-1-(Imidazol-4-yl)glycerol 3-phosphate	0.0347566	0.0333248	0.0262117	0.031431	0.0346543	0.025281	0.0269566	0.0289639
(1R,6R)-6-Hydroxy-2-succinylcyclohexa-2,4-diene-1-carboxylate	0.0134398	0.00438817	0.00166745	0.00649848	0.00826311	0.00708194	0.00117051	0.00550519
Xanthopterin-B2	0.00142218	1.72097e-05	0.00594844	0.00246261	0.00521344	0.00736736	0.0159741	0.0095183
Xanthopterin-B2	0.0110632	1.72097e-05	1.70091e-05	0.00369916	0.0127918	0.0113746	0.0131282	0.0124315
Xanthopterin-B2	0.015458	0.0158864	0.014872	0.0154055	0.0133967	0.0144647	0.0137331	0.0138648
Xanthopterin-B2	1.69937e-05	0.0126622	0.0116363	0.00810514	0.00970776	0.0123216	0.0110008	0.01101
SQ 26180	0.369476	0.422015	0.368097	0.386529	0.314939	0.483177	0.637625	0.478581
SQ 26180	0.790391	0.800888	0.620707	0.737329	0.762291	0.63884	0.818941	0.740024
SQ 26180	0.474662	1.03363	1.70091e-05	0.502769	0.99321	1.02422	0.448611	0.822014
SQ 26180	1.69937e-05	0.345487	0.321745	0.222416	0.343143	0.286699	0.295708	0.308517
SQ 26180	1.69244	3.02513	2.69383	2.47047	1.77846	1.73531	2.28055	1.93144
SQ 26180	0.962726	1.27075	3.14691	1.79346	0.91908	0.957357	2.61552	1.49732
(x)-1,2-Propanediol 1-O-b-D-glucopyranoside	0.00172508	0.00095108	0.00159959	0.00142525	0.00123111	0.000738919	0.000875851	0.000948627
Flavonol	0.00226541	0.0195032	0.0167519	0.0128402	1.71153e-05	0.00699347	0.0175349	0.00818181
Flavonol	0.01146	0.00980076	0.00935778	0.0102062	0.0149892	0.00608307	1.74885e-05	0.00702992
2,6-Dichloro-4'-biphenylol	0.00130356	0.00157217	0.00114565	0.00134046	0.00210997	0.0023383	0.00201743	0.00215523
2,6-Dichloro-4'-biphenylol	0.00480458	0.00682997	0.984889	0.332175	0.0133426	0.604693	0.0111209	0.209719
Pentafluorobenzyl carbamate	0.198701	0.181273	0.184254	0.188076	0.397372	6.10064e-05	0.20938	0.202271
Pentafluorobenzyl carbamate	0.205358	0.216297	0.197004	0.206219	0.387855	6.10064e-05	0.40109	0.263002
9-Carboxymethoxymethylguanine	1.69937e-05	0.0193166	0.0181562	0.0124966	0.0161351	0.0177158	0.0178867	0.0172459
9-Carboxymethoxymethylguanine	0.0146287	0.0124839	0.0132596	0.0134574	0.0114506	0.0151416	1.74885e-05	0.00886988
8-Hydroxyacyclovir	0.322119	0.340848	0.357639	0.340202	0.265639	0.257603	0.275597	0.26628
Dianthalexin	0.0333867	0.0970029	0.0789299	0.0697732	0.111812	0.0705945	0.11166	0.0980224
Dianthalexin	0.128617	0.126636	1.70091e-05	0.0850901	0.100983	0.114693	1.74885e-05	0.071898
Dianthalexin	0.121983	0.162958	0.249133	0.178025	0.414294	0.121803	0.333822	0.289973
Dianthalexin	0.0467947	0.0555378	0.0465244	0.049619	0.0459035	0.0548106	1.74885e-05	0.0335772
Dianthalexin	0.209985	0.368911	0.361992	0.31363	0.219688	0.370498	0.286105	0.292097
Quinclorac	0.00727925	0.00731707	0.00973337	0.0081099	5.90315e-05	0.00443741	0.0062911	0.00359585
Quinclorac	0.137022	0.130646	0.171006	0.146225	5.90315e-05	0.0445575	0.034203	0.0262732
Quinclorac	0.1502	0.176469	0.0965746	0.141081	0.491469	0.518749	0.450437	0.486885
Quinclorac	0.00243124	0.00299327	5.2393e-05	0.00182563	0.00277155	0.00361001	0.00230715	0.00289624
Quinclorac	0.0372041	0.031757	0.0337531	0.0342381	0.0364398	0.0446732	0.0365059	0.0392063
D-myo-Inositol 1,2-cyclic phosphate	0.00550104	0.00493141	5.2393e-05	0.00349495	0.0054588	6.10064e-05	0.00468363	0.00340114
D-myo-Inositol 1,2-cyclic phosphate	0.310762	0.177104	0.195559	0.227808	0.428755	0.466554	0.510994	0.468768
D-myo-Inositol 1,2-cyclic phosphate	0.0151952	0.00852484	0.00579104	0.00983703	0.000715217	0.00269246	0.0168925	0.00676673
D-myo-Inositol 1,2-cyclic phosphate	0.125577	0.127779	0.298177	0.183844	0.398744	0.453868	6.08676e-05	0.284224
D-myo-Inositol 1,2-cyclic phosphate	0.278013	0.291984	0.310318	0.293438	0.131999	0.162688	0.136484	0.143723
D-myo-Inositol 1,2-cyclic phosphate	0.0842424	0.0851711	0.0813388	0.0835841	0.298493	0.326761	0.302595	0.309283
3-(Phosphoacetylamido)-L-alanine	0.500953	0.488413	0.508627	0.499331	0.660448	0.865621	0.709471	0.74518
3-(Phosphoacetylamido)-L-alanine	0.180655	0.100193	0.107303	0.129384	0.179167	0.186629	0.12193	0.162575
5-Phosphonooxy-L-lysine	0.0509742	0.00504049	0.00379848	0.0199377	0.0707614	0.0568999	0.0789378	0.0688664
5-Phosphonooxy-L-lysine	0.017613	0.0178584	0.0154574	0.0169763	0.0956011	0.0978222	0.0805711	0.0913315
5-Phosphonooxy-L-lysine	0.00358769	0.00512603	0.00517407	0.00462926	0.0250076	0.0246578	0.0290341	0.0262332
2,3-Diketo-5-methylthiopentyl-1-phosphate	0.16437	0.166944	0.122519	0.151278	5.90315e-05	0.122929	0.191174	0.104721
2,3-Diketo-5-methylthiopentyl-1-phosphate	0.00993606	0.081024	0.0135942	0.0348514	0.0157192	0.121012	0.0151195	0.0506168
2,3-Diketo-5-methylthiopentyl-1-phosphate	0.00426999	0.0308392	0.00575729	0.0136222	0.00781323	0.0427932	0.00227721	0.0176279
6-Deoxy-6-sulfo-D-glucono-1,5-lactone	0.0117109	0.0180834	5.2393e-05	0.00994889	0.012619	0.0187999	0.0204344	0.0172844
(1R,6R)-6-Hydroxy-2-succinylcyclohexa-2,4-diene-1-carboxylate	0.00281851	0.00244793	1.70091e-05	0.00176115	0.00285958	0.00264597	0.00250671	0.00267076
Cyperaquinone	0.259429	0.238104	0.264136	0.25389	0.24655	0.246382	0.246076	0.246336
Cyperaquinone	0.095033	0.0653741	0.0936591	0.0846887	0.106263	0.10286	6.08676e-05	0.069728
Cyperaquinone	0.077872	0.0552169	0.0814141	0.071501	0.0729283	0.0905076	6.08676e-05	0.0544989
Methacrifos	0.118004	0.0883581	0.116375	0.107579	0.101465	0.102258	1.74885e-05	0.0679136
Methacrifos	0.307893	1.04939	1.00928	0.788853	0.271899	0.304852	0.814583	0.463778
Methacrifos	0.246245	0.206963	0.18693	0.21338	0.218178	0.180765	0.230064	0.209669
Methacrifos	0.260797	0.325406	0.286165	0.290789	0.350266	1.68789e-05	0.316625	0.222303
Methacrifos	1.69937e-05	0.108881	0.0975242	0.0688075	0.101713	0.0903108	0.0911941	0.094406
Methacrifos	0.531532	0.267112	0.265198	0.354614	0.258724	0.957893	0.743059	0.653225
[(2S,3S,4S,5S,6R)-4,5-Dihydroxy-2,6-dimethyloxan-3-yl] hydrogen sulfate	0.0181772	0.021878	0.016083	0.0187128	0.0201605	0.0195892	0.0237346	0.0211614
Trichlormethine	0.0121093	1.72097e-05	0.0121807	0.00810242	0.0127242	0.0128246	0.0124157	0.0126548
3,5-Dichloro-2-hydroxybenzenesulfonic acid	0.015469	0.0201755	0.0192577	0.0183007	0.158885	0.150984	0.14732	0.152396
3,5-Dichloro-2-hydroxybenzenesulfonic acid	0.195162	0.205494	0.205995	0.202217	0.263894	0.0508266	0.131749	0.148823
3,5-Dichloro-2-hydroxybenzenesulfonic acid	0.0361443	0.0227415	0.035399	0.0314283	0.0987131	0.109645	0.101062	0.10314
1-alkyl-2-acylglycerophosphoethanolamine	0.0359128	0.0294525	0.0317021	0.0323558	0.0670677	0.070261	0.066949	0.0680926
1-alkyl-2-acylglycerophosphoethanolamine	0.141624	0.0715534	0.0692293	0.0941355	0.316536	0.309225	0.311787	0.312516
1-alkyl-2-acylglycerophosphoethanolamine	0.147343	0.111809	0.136934	0.132029	0.23867	0.24785	0.331289	0.272603
1-alkyl-2-acylglycerophosphoethanolamine	0.0134223	0.0114814	0.0120761	0.0123266	0.0775314	0.0891079	0.0783678	0.081669
Bretylium	1.02192	0.854933	1.02353	0.966795	0.0122096	1.22593	0.0193448	0.419162
8-Hydroxyacyclovir	0.00798717	0.00835619	1.70091e-05	0.00545345	0.00661751	0.00723517	0.00805798	0.00730355
Taribavirin	0.526682	0.574269	0.526689	0.542547	0.570517	0.584595	0.659125	0.604745
N-Methyl-2-[3-(trifluoromethyl)phenyl]-3,4-dihydropyrazol-5-amine	0.027088	0.0349092	5.2393e-05	0.0206832	0.0392386	0.0295406	0.038052	0.0356104
2,8-Quinolinediol 2-sulfate	0.031665	0.0305736	0.0223976	0.0282121	0.0382759	0.0234068	0.0264907	0.0293911
2,8-Quinolinediol 2-sulfate	0.065316	0.120899	0.069216	0.0851436	0.0729241	0.116909	0.0857033	0.0918453
2,8-Quinolinediol 2-sulfate	0.0403261	0.0432926	0.0814929	0.0550372	0.0696964	0.0375618	0.103842	0.0703667
N-Benzoylanthranilate	1.69937e-05	0.000769859	0.00196515	0.000917333	0.0036022	0.00342703	0.00531723	0.00411549
Plutonium	0.00642558	0.012489	0.00487151	0.00792871	0.00340656	0.0081961	0.010753	0.00745187
N-(3,5-Dichlorophenyl)succinimide	0.925318	1.24197	0.896755	1.02135	1.52242	1.52568	1.4499	1.49933
N-(3,5-Dichlorophenyl)succinimide	0.00615599	5.32924e-05	0.00767096	0.00462675	0.0084478	0.00931809	0.0106802	0.00948202
N-(3,5-Dichlorophenyl)succinimide	5.3545e-05	0.0111549	0.00697846	0.0060623	0.0158649	0.00962206	0.0138515	0.0131128
Quinclorac	0.00185747	0.00200236	1.70091e-05	0.00129228	0.00259842	0.00197252	1.74885e-05	0.00152948
D-myo-Inositol 1,2-cyclic phosphate	0.00364411	1.72097e-05	0.00179198	0.00181777	0.0155433	0.017965	0.0167705	0.0167596
L-Fuculose 1-phosphate	0.00566387	0.00544671	0.00486162	0.00532407	0.00537981	6.10064e-05	0.00690007	0.00411363
L-Fuculose 1-phosphate	0.34528	0.252025	0.0138705	0.203725	1.13504	1.39853	1.18642	1.24
L-Fuculose 1-phosphate	0.110711	0.10251	0.269714	0.160978	0.278844	6.10064e-05	0.241271	0.173392
L-Fuculose 1-phosphate	0.039295	0.0553572	0.0205072	0.0383865	0.0217594	0.0163402	0.016855	0.0183182
3-(Phosphoacetylamido)-L-alanine	0.312816	0.371018	0.363695	0.349176	0.407346	1.68789e-05	0.444398	0.283921
3-(Phosphoacetylamido)-L-alanine	0.194139	0.146189	0.108489	0.149606	0.170978	0.182666	0.173251	0.175632
3-(Phosphoacetylamido)-L-alanine	0.0802417	1.72097e-05	0.076975	0.0524113	0.0941996	0.0963282	0.0981536	0.0962272
3-(Phosphoacetylamido)-L-alanine	0.0320823	1.72097e-05	1.70091e-05	0.0107055	0.0379865	0.0374165	0.0327645	0.0360558
3-(Phosphoacetylamido)-L-alanine	0.0612632	0.227689	0.0773372	0.122097	0.0619756	0.0798761	0.159372	0.100408
L-Fuculose 1-phosphate	0.0624998	0.0814984	0.0653191	0.0697724	0.214517	0.264441	0.222249	0.233735
L-Fuculose 1-phosphate	0.219031	0.233495	0.192465	0.214997	0.169508	0.188989	0.173911	0.177469
L-Fuculose 1-phosphate	0.0484968	0.125779	0.0443462	0.0728739	0.12729	0.135509	6.08676e-05	0.0876199
L-Fuculose 1-phosphate	0.221397	0.21924	0.211962	0.217533	0.16441	0.176891	0.139497	0.160266
7-Methoxy-4-(trifluoromethyl)coumarin	0.00750467	0.0045583	0.00902137	0.00702811	0.00790749	0.00489269	0.0079906	0.00693026
5-Phosphonooxy-L-lysine	0.00615003	0.00330133	0.00301623	0.00415586	0.0189946	0.0230593	0.0203827	0.0208122
5-Phosphonooxy-L-lysine	0.00630538	0.00548803	0.00303361	0.00494234	0.0261838	0.0288584	0.0331828	0.0294083
5-Azacytidine	0.0755877	0.0697974	0.0814719	0.075619	0.105977	0.108967	0.108987	0.107977
5-Azacytidine	0.00221757	0.00533095	0.00311609	0.00355487	0.00197728	0.00650175	0.00553902	0.00467269
5-Azacytidine	0.0332922	0.0249218	0.0294614	0.0292251	0.0254059	0.0159223	0.0337756	0.0250346
2H-1-Benzopyran-2-one, 7-(sulfooxy)-	0.00454093	0.00587088	0.00418888	0.0048669	0.00429023	0.00310614	0.0063678	0.00458806
6-Deoxy-6-sulfo-D-glucono-1,5-lactone	0.00648373	0.00592459	0.00344888	0.00528573	0.0143003	0.0204945	0.0190781	0.0179576
6-Deoxy-6-sulfo-D-glucono-1,5-lactone	0.00260539	0.0126681	0.00146853	0.00558066	0.019147	0.0194443	0.0191206	0.0192373
Lumichrome	0.0135074	0.0139215	0.0129763	0.0134684	0.0200629	0.0210488	0.0203926	0.0205014
Iron(III) citrate	0.0695163	0.0232196	0.0409148	0.0445502	0.050131	0.0614003	0.036306	0.0492791
Apraclonidine	0.0988785	0.087538	0.093656	0.0933575	1.54272	1.59453	1.46772	1.53499
Apraclonidine	0.647425	0.626315	0.605402	0.626381	0.176808	0.183672	0.17737	0.179283
Apraclonidine	0.0464651	0.0273467	0.0288919	0.0342346	0.0977293	0.0960498	0.0310522	0.0749438
Apraclonidine	0.00637246	0.00825416	0.0121747	0.00893377	0.0160635	0.010326	0.0165906	0.0143267
1-alkyl-2-acylglycerophosphoethanolamine	0.00785669	0.00664119	0.00455495	0.00635095	0.0135246	0.0153101	0.01793	0.0155882
1-alkyl-2-acylglycerophosphoethanolamine	0.00452789	0.00546205	0.00828198	0.00609064	0.016209	0.0159116	0.00966361	0.0139281
1-alkyl-2-acylglycerophosphoethanolamine	0.0092264	0.0105082	0.00927534	0.00966998	0.0307341	0.0313434	0.0196237	0.0272337
1-Cyano-N-[4-(trifluoromethoxy)phenyl]formohydrazide	0.0770358	0.0767858	0.0786504	0.0774907	0.168605	0.189504	0.176685	0.178265
1-Cyano-N-[4-(trifluoromethoxy)phenyl]formohydrazide	0.026834	0.0242139	0.026815	0.0259543	0.0897498	0.0725304	0.128621	0.0969671
1-Cyano-N-[4-(trifluoromethoxy)phenyl]formohydrazide	0.0403745	0.0473498	0.0450091	0.0442445	5.90315e-05	0.0654137	0.0618512	0.0424413
1-alkyl-2-acylglycerophosphoethanolamine	0.00531245	0.00446654	0.004927	0.004902	0.0178687	0.0194822	0.0155046	0.0176185
Ethyl 4-nitrophenyl methylphosphonate	0.0612271	0.0409562	0.0681118	0.056765	0.102596	0.120727	0.116282	0.113202
Bretylium	0.00148898	0.00142166	0.00107689	0.00132918	0.00212729	0.0039971	0.00331306	0.00314581
6-Azauridine	0.00991531	0.00792116	0.00941016	0.00908221	0.0347004	0.0413172	0.0383443	0.0381206
5'-Deoxy-5-fluorocytidine	0.0100599	0.00722693	0.00740435	0.00823039	0.0309808	0.0430638	0.0544815	0.042842
Cyanophos	0.0033045	0.00487692	0.00530684	0.00449609	0.00361885	0.00273645	0.00459694	0.00365075
Diethyl 4-aminobenzylphosphonate	0.00146633	0.000731169	0.00314929	0.00178226	0.0021079	0.0021551	1.74885e-05	0.00142683
indole-3-acetyl-alanine	0.15298	0.0593314	0.0621311	0.0914807	0.150979	0.0380502	0.0567762	0.0819352
beta-Alanyl-L-arginine	0.040957	0.144712	0.154778	0.113482	0.030768	0.0365178	0.166674	0.0779867
Zinc lactate	0.0269695	0.0309278	0.0401977	0.0326983	0.00961578	0.0383853	0.0248028	0.024268
BENAZOLIN	0.000412244	1.72097e-05	0.000209598	0.000213017	0.00253197	0.00377072	0.00170841	0.00267037
1,2,3,5-Tetrachloro-4-methoxybenzene	0.00164836	0.00394818	0.0140591	0.00655189	0.00598221	0.0271727	0.0278497	0.0203348
Isopentenyl diphosphate	0.0144013	0.0183649	0.0137577	0.0155079	0.0363311	0.0312581	0.0354417	0.0343436
urea citrate	0.036015	0.0353799	0.0327223	0.0347057	0.107016	0.113662	0.114567	0.111748
urea citrate	0.0168217	0.0154573	0.0215727	0.0179505	0.0278873	0.0270662	0.022129	0.0256942
Glycerophosphoglycerol	0.0515577	0.0433218	0.046103	0.0469942	0.146636	0.137548	0.00553488	0.096573
Glycerophosphoglycerol	0.716561	0.669759	0.661674	0.682665	0.254861	0.249778	0.223986	0.242875
Glycerophosphoglycerol	0.0645876	0.064796	0.0444327	0.0579388	5.90315e-05	0.120521	0.120874	0.0804847
Glycerophosphoglycerol	0.00105453	0.00635883	0.00596613	0.00445983	0.00208197	0.00292913	0.00177991	0.00226367
Glycerophosphoglycerol	0.186828	0.176869	0.178215	0.180637	0.752488	0.80044	0.766744	0.773224
Glycerophosphoglycerol	0.117963	0.0514575	0.0933066	0.0875758	0.190999	0.223222	0.183406	0.199209
L-Fuculose 1-phosphate	0.000154609	1.72097e-05	0.000426949	0.000199589	0.00136678	0.00193716	0.00262796	0.0019773
Glycerophosphoglycerol	0.0202115	0.0214742	0.0214483	0.0210447	5.90315e-05	6.10064e-05	0.0345219	0.0115473
Glycerophosphoglycerol	0.00652057	5.32924e-05	0.00643606	0.00433664	0.00834573	6.10064e-05	0.00741549	0.00527408
L-Fuculose 1-phosphate	0.225544	0.213271	0.213791	0.217535	0.150497	0.163131	0.158001	0.15721
L-Fuculose 1-phosphate	0.0118947	0.00753354	0.0105572	0.00999516	0.0267511	0.0271771	0.0295152	0.0278145
L-Fuculose 1-phosphate	0.19819	0.194644	0.181734	0.191523	0.158012	0.155052	0.16909	0.160718
7-Methoxy-4-(trifluoromethyl)coumarin	0.000267307	1.72097e-05	1.70091e-05	0.000100509	0.0221147	0.0101115	0.0197365	0.0173209
7-Methoxy-4-(trifluoromethyl)coumarin	0.00453457	0.00198464	0.00622338	0.00424753	0.0101938	0.0107802	0.00988731	0.0102871
Sulfoquinovose	0.000417067	0.000895177	1.70091e-05	0.000443084	0.00110767	0.000859106	0.000368287	0.000778354
Sulfoquinovose	0.00824976	0.00700202	0.00723048	0.00749409	0.00712553	1.68789e-05	1.74885e-05	0.00238663
Nitarsone	17.4062	18.0746	17.4731	17.6513	18.7252	19.7877	19.8817	19.4648
Nitarsone	1.04199	1.17819	1.08054	1.10024	1.40736	1.40821	1.05837	1.29131
Nitarsone	1.84435	5.32924e-05	1.7777	1.20737	5.90315e-05	2.05735	2.07312	1.37684
Nitarsone	1.84264	1.88407	1.93638	1.88769	2.12795	6.10064e-05	1.9456	1.35787
Nitarsone	0.0128279	0.0124451	0.0108593	0.0120441	0.014651	6.10064e-05	0.0154301	0.0100474
Manganese citrate	0.0229982	0.0255877	0.0200099	0.0228653	0.211663	0.229435	0.209831	0.216976
Isocil	0.151713	0.155594	0.149341	0.152216	0.220773	0.261522	0.228915	0.23707
Isocil	0.00206756	0.00145861	0.00724099	0.00358906	0.00676156	0.00923627	0.00318635	0.00639473
(2-Amino-6-oxo-1H-purin-9-yl) dihydrogen phosphate	0.196296	5.32924e-05	0.18367	0.126673	5.90315e-05	0.220679	0.211882	0.144207
(2-Amino-6-oxo-1H-purin-9-yl) dihydrogen phosphate	0.134562	0.125518	0.10551	0.121863	0.168657	0.189083	0.153816	0.170519
(2-Amino-6-oxo-1H-purin-9-yl) dihydrogen phosphate	0.358525	0.341963	0.35386	0.35145	5.90315e-05	6.10064e-05	0.374418	0.124846
(2-Amino-6-oxo-1H-purin-9-yl) dihydrogen phosphate	0.973417	1.0835	0.914977	0.99063	1.35988	1.46475	1.38623	1.40362
(2-Amino-6-oxo-1H-purin-9-yl) dihydrogen phosphate	0.649947	0.678239	1.03929	0.789158	1.88353	2.08925	1.83358	1.93546
(2-Amino-6-oxo-1H-purin-9-yl) dihydrogen phosphate	0.213971	0.2271	0.233442	0.224838	0.563293	0.646584	0.589826	0.599901
(2-Amino-6-oxo-1H-purin-9-yl) dihydrogen phosphate	0.430124	0.402563	0.393878	0.408855	0.853302	0.904966	0.823276	0.860515
Apraclonidine	0.00287469	0.00271796	0.00276182	0.00278482	0.0182819	0.0443966	0.0424583	0.0350456
Apraclonidine	0.0084469	0.00858487	1.70091e-05	0.00568292	0.00886073	1.68789e-05	0.00702611	0.00530124
Pyridoxal phosphate	0.566117	0.427782	0.573841	0.52258	0.76283	0.779928	0.554885	0.699215
Pyridoxal phosphate	0.0340007	0.0338657	0.0313671	0.0330778	0.06546	0.0776254	0.0710074	0.0713643
Pyridoxal phosphate	0.0216115	0.0293258	0.0228931	0.0246101	0.0466997	0.0772735	0.0641366	0.0627033
Pyridoxal phosphate	0.0783881	0.0786233	0.0666077	0.0745397	0.120253	0.132128	0.119797	0.12406
1-Cyano-N-[4-(trifluoromethoxy)phenyl]formohydrazide	0.00324119	0.00387328	0.00555027	0.00422158	0.0104588	0.010397	0.0102375	0.0103645
Ethyl 4-nitrophenyl methylphosphonate	0.188081	0.19771	0.200605	0.195466	0.224464	0.255243	0.228935	0.236214
2-Hydroxy-1,4-benzoxazin-3-one sulfate	0.0020523	0.00209557	0.0116026	0.00525016	0.0152251	0.0154109	0.0176365	0.0160909
Debromohymenialdisine	0.0315869	0.0356112	0.0326233	0.0332738	0.041343	0.0294961	0.028812	0.033217
Cyclic 2,3-bisphospho-D-glycerate	0.00160288	5.32924e-05	0.00206721	0.00124113	0.00168896	0.0024548	0.00194353	0.00202909
N-(3,4-Dichlorophenyl)-malomate	0.00425549	0.00129651	0.00181953	0.00245718	0.00434857	0.00428936	0.00178873	0.00347555
N-(3,4-Dichlorophenyl)-malomate	0.010065	0.00990425	0.00738231	0.00911718	0.00543397	0.0104463	6.08676e-05	0.00531371
Isopentenyl diphosphate	0.00864397	0.00690396	0.00633785	0.00729526	0.00273957	0.00289858	0.00282579	0.00282131
urea citrate	0.0304683	0.0284282	0.0266222	0.0285062	0.00734373	0.00458688	1.74885e-05	0.0039827
urea citrate	0.0265572	0.0376911	0.0325275	0.0322586	0.0655218	0.0884163	0.0819789	0.078639
Glycerophosphoglycerol	0.00304992	0.00361118	0.00323409	0.00329839	0.00471757	0.00484111	0.00362214	0.0043936
Sodium glucoheptonate	0.00305845	0.000903652	0.00266761	0.00220991	0.00282316	0.0085875	0.0060295	0.00581339
Sodium glucoheptonate	0.0145775	0.0147006	0.0138385	0.0143722	0.0207322	0.0316055	0.0258722	0.02607
Sodium glucoheptonate	0.0266161	0.0141008	0.0106154	0.0171108	0.0424758	0.0342969	0.0523835	0.0430521
Glycerophosphoglycerol	0.0347129	0.0376622	0.0259979	0.032791	0.0214871	0.0313642	0.0173025	0.0233846
Pyridoxamine phosphate	0.0138077	5.32924e-05	0.0133513	0.00907076	0.0147893	0.0156775	6.08676e-05	0.0101759
Pyridoxamine phosphate	0.0203417	0.0219304	0.0226703	0.0216475	0.0226827	0.0257672	0.0258879	0.0247793
Isopimpinellin	0.00266229	0.00259699	0.00219406	0.00248445	0.00237718	0.00287148	1.74885e-05	0.00175538
3-[3-(Sulfooxy)phenyl]propanoic acid	0.00088854	0.000406902	0.000504561	0.000600001	0.0007629	0.000730152	0.000303623	0.000598892
2,4-DB	0.166404	0.144554	0.0739155	0.128291	0.197678	0.0984209	0.214139	0.170079
2,4-DB	0.0137714	0.0234255	0.030503	0.0225666	0.106786	0.0631985	0.119605	0.0965297
2,4-DB	0.468438	0.480229	0.33179	0.426819	0.457606	6.10064e-05	0.64799	0.368552
Isocil	0.00591179	0.00738725	0.00617926	0.00649277	0.00248779	0.00397386	0.00355575	0.00333913
Alendronic acid	0.157867	0.187391	0.170331	0.171863	0.1717	0.181786	0.186069	0.179851
Alendronic acid	0.538319	0.516646	0.498552	0.517839	0.563474	0.48056	0.461843	0.501959
Alendronic acid	0.220609	0.255761	0.306834	0.261068	0.603425	0.606922	0.633256	0.614534
Alendronic acid	0.00183354	0.000970445	0.00326507	0.00202302	0.00309202	0.0048818	0.00216901	0.00338094
Alendronic acid	0.182419	0.177236	0.157899	0.172518	0.161308	0.18613	0.194989	0.180809
(2-Amino-6-oxo-1H-purin-9-yl) dihydrogen phosphate	0.00784302	0.00562433	0.00852176	0.0073297	0.00908973	0.00650147	0.00500856	0.00686659
(2-Amino-6-oxo-1H-purin-9-yl) dihydrogen phosphate	0.00989602	0.00796045	0.00888907	0.00891518	0.00858605	1.68789e-05	0.0098658	0.00615624
(2-Amino-6-oxo-1H-purin-9-yl) dihydrogen phosphate	0.0332637	0.0301827	0.0277367	0.0303944	0.043861	0.0377295	0.0435992	0.0417299
(2-Amino-6-oxo-1H-purin-9-yl) dihydrogen phosphate	0.0399643	0.0311025	0.0319227	0.0343298	0.0977725	0.0725868	0.0946324	0.0883306
unsym-Bis(4'-chlorophenyl)ethylene	0.0340917	0.0346878	0.0313878	0.0333891	0.12523	0.137782	0.138777	0.13393
unsym-Bis(4'-chlorophenyl)ethylene	0.131146	0.134835	0.140484	0.135489	0.214078	0.228415	0.224678	0.22239
unsym-Bis(4'-chlorophenyl)ethylene	0.0441932	0.0452469	0.0427836	0.0440745	3.2519	3.42537	3.20514	3.29414
unsym-Bis(4'-chlorophenyl)ethylene	0.104926	0.0906836	0.0935864	0.0963987	0.163864	0.17415	0.166331	0.168115
unsym-Bis(4'-chlorophenyl)ethylene	0.126896	0.119612	0.11571	0.12074	0.16914	0.173691	0.168327	0.170386
unsym-Bis(4'-chlorophenyl)ethylene	0.0599018	0.0547088	0.0538691	0.0561599	0.0233788	0.0789878	0.0243581	0.0422416
Pyridoxal phosphate	0.00578103	0.00347142	0.0229907	0.0107477	0.0184139	0.0181623	0.0224593	0.0196785
Pyridoxal phosphate	0.00538949	0.00547219	0.00432582	0.0050625	0.0164984	0.0128339	0.016244	0.0151921
Pyridoxine phosphate	5.3545e-05	5.32924e-05	5.2393e-05	5.30768e-05	0.00577323	0.00488388	0.00462764	0.00509492
2-[(2S)-2-Amino-3-carboxypropanoyl]oxybutanedioic acid	0.00399996	0.00564672	0.00520609	0.00495092	0.0343798	0.037189	0.0400586	0.0372091
N-Succinyl-L-glutamate	0.0186311	0.019029	0.0293277	0.0223293	0.0153394	0.012579	0.0291912	0.0190365
Phaclofen	0.0138461	0.0148952	0.0156729	0.0148047	0.0164749	0.0157338	0.0173979	0.0165355
2-Iodo-6-methoxyphenol	0.0133304	0.0149941	0.0135254	0.0139499	0.0143371	0.0131242	0.0131825	0.0135479
3,5-Dichloro-L-tyrosine	0.0364726	0.0316155	0.0240677	0.0307186	0.0286884	6.10064e-05	0.0421936	0.0236476
3,5-Dichloro-L-tyrosine	0.0156505	5.32924e-05	0.0146766	0.0101268	0.0192068	0.18531	0.0172963	0.0739378
3,5-Dichloro-L-tyrosine	0.126296	0.119521	0.111332	0.11905	0.0324623	0.0384462	0.0466204	0.0391763
(2R)-O-Phospho-3-sulfolactate	0.0767299	0.0767788	0.0749473	0.076152	0.143528	0.158541	0.155993	0.152688
(2R)-O-Phospho-3-sulfolactate	0.00400011	0.0235031	0.0223093	0.0166042	0.0258372	0.00249026	0.00762603	0.0119845
(2R)-O-Phospho-3-sulfolactate	0.00582822	0.111195	0.00455284	0.0405255	0.0801655	0.0865532	0.0812108	0.0826432
(2R)-O-Phospho-3-sulfolactate	0.0260658	0.0201092	0.0268436	0.0243396	0.0304383	0.0187722	6.08676e-05	0.0164238
Blue pigment	0.00734594	0.00236537	0.00424605	0.00465245	0.0028374	0.00647141	0.00117256	0.00349379
DCI	0.0951941	0.0727243	0.0918223	0.0865802	0.0329704	0.00556598	0.0169825	0.0185063
Pyridoxamine phosphate	0.0174205	0.0190261	0.0175448	0.0179971	0.0301799	0.0296198	0.0283559	0.0293852
Diflunisal	0.0519637	0.0502472	0.0502196	0.0508102	0.0400064	0.0423509	0.0432938	0.0418837
(E)-2-(2-Furyl)-3-(5-nitro-2-furyl)acrylamide	1.69937e-05	0.0097894	0.00507628	0.00496089	0.00748536	0.00688571	0.00549608	0.00662238
Vanillic acid 4-O-sulfate	0.00548306	0.00525059	0.00543864	0.00539077	0.00642753	1.68789e-05	1.74885e-05	0.00215397
3-(3-(Pyridin-3-yl)-1,2,4-oxadiazol-5-yl)benzonitrile	0.16327	0.180335	0.149942	0.164515	0.171727	0.154767	0.176768	0.167754
Heptenophos	0.0758563	0.0790786	0.0697999	0.0749116	5.90315e-05	0.0783717	0.0842268	0.0542192
Heptenophos	0.185784	0.180335	0.173431	0.17985	0.30516	0.327164	0.281795	0.304707
3,5-Dichloro-4-hydroxyphenylpyruvate	0.00171221	0.0017858	0.00104335	0.00151378	1.71153e-05	1.68789e-05	0.00241932	0.000817773
3,5-Dichloro-4-hydroxy-2-methoxy-6-methylbenzoic acid	5.3545e-05	0.0212134	5.2393e-05	0.00710645	0.0231479	0.0242858	0.0250164	0.02415
Methylmercury chloride	0.0252613	0.0192535	0.0226045	0.0223731	0.0777765	6.10064e-05	0.0521775	0.0433383
Methylmercury chloride	0.123019	0.0536851	0.11037	0.0956912	0.100331	0.169917	0.143558	0.137935
Methylmercury chloride	0.00492556	0.00413132	0.00446978	0.00450889	0.0402802	1.99169	1.68632	1.23943
2,4-DB	0.00198382	0.00537781	0.00196077	0.00310747	0.00123448	0.00954195	0.00975919	0.00684521
2,4-DB	0.0227115	0.0176845	0.0175607	0.0193189	0.0231541	0.0211207	0.0282396	0.0241715
2,4-DB	0.0223417	0.0255032	0.0211232	0.0229894	0.021741	0.0249575	0.029519	0.0254058
4,4'-Dichlorobenzophenone	0.0490898	0.0302464	0.0152987	0.0315449	0.0479369	0.0528849	0.0398727	0.0468982
4,4'-Dichlorobenzophenone	0.419618	0.326534	0.395317	0.38049	5.90315e-05	0.336264	0.425983	0.254102
2,4-DB	0.000446708	0.000732851	0.000421378	0.000533646	0.0138376	0.0128807	0.0107537	0.0124907
4,4'-Dichlorobenzophenone	0.121888	0.105543	0.135454	0.120962	16.8001	17.4294	15.1545	16.4614
4,4'-Dichlorobenzophenone	0.265915	0.210399	0.264928	0.247081	1.45933	1.26195	1.24695	1.32274
4,4'-Dichlorobenzophenone	0.0196466	0.0174829	1.58205	0.539727	2.89204	3.39543	3.03791	3.10846
Alendronic acid	0.0406961	0.0520515	0.0577195	0.0501557	0.0507902	0.0397532	0.0470216	0.045855
Alendronic acid	0.00644454	0.00706345	0.0100878	0.00786526	0.0171324	0.0135201	0.0111813	0.0139446
Metronidazole phosphate	0.0112441	0.00920267	0.0100029	0.0101499	0.0142079	5.95039	5.04678	3.67046
Metronidazole phosphate	0.00282474	0.00284298	0.0043496	0.00333911	0.73664	0.73728	0.735034	0.736318
unsym-Bis(4'-chlorophenyl)ethylene	0.0109028	0.00878282	0.0110622	0.0102493	0.019776	0.0221183	0.0212925	0.0210623
unsym-Bis(4'-chlorophenyl)ethylene	0.00480419	0.00448916	0.00496011	0.00475115	0.00914329	0.0101965	0.00980459	0.0097148
1,1-Dichloro-2,2-diphenylethane	0.18979	0.164176	0.185652	0.179873	0.0290084	0.0319181	0.0334698	0.0314655
1,1-Dichloro-2,2-diphenylethane	0.594173	0.525462	0.573433	0.564356	0.0508132	0.0506863	0.579516	0.227005
1,1-Dichloro-2,2-diphenylethane	0.040086	0.0330559	5.2393e-05	0.0243981	0.0456518	6.10064e-05	0.0476052	0.031106
unsym-Bis(4'-chlorophenyl)ethylene	0.00979327	0.0100257	0.00941675	0.00974525	0.00387468	0.00285901	0.00327912	0.0033376
1,1-Dichloro-2,2-diphenylethane	0.0385945	0.0344339	0.0369335	0.036654	0.0345362	0.0384898	0.0326573	0.0352277
Pyridoxine phosphate	0.000838475	0.000462423	1.70091e-05	0.000439303	0.00207372	0.00254161	0.00185079	0.00215537
2-[(2S)-2-Amino-3-carboxypropanoyl]oxybutanedioic acid	0.00230807	0.00176161	0.00166293	0.00191087	0.000891387	0.00135321	0.00116594	0.00113684
2-[(2S)-2-Amino-3-carboxypropanoyl]oxybutanedioic acid	0.00529365	0.00424128	0.00581434	0.00511642	0.0187785	0.0183078	0.0158228	0.0176364
2-[(2S)-2-Amino-3-carboxypropanoyl]oxybutanedioic acid	0.000631345	0.000923665	0.0018633	0.00113944	0.00355917	0.00338067	0.00398235	0.00364073
2-Iodo-6-methoxyphenol	1.69937e-05	1.72097e-05	1.70091e-05	1.70709e-05	0.00564914	0.00369467	0.0154453	0.00826303
3,5-Dichloro-L-tyrosine	0.00299848	0.00294802	0.00327356	0.00307335	0.00808608	0.00805767	0.00853841	0.00822739
3,5-Dichloro-L-tyrosine	0.00265005	0.00268674	0.00453873	0.00329184	0.0055072	0.00752761	0.0048852	0.00597334
Uracil mustard	0.0603735	0.0717167	0.0813873	0.0711592	0.166914	0.0840399	0.199814	0.150256
Uracil mustard	0.139353	0.0620251	0.100628	0.100669	0.0872578	0.0979143	0.0770555	0.0874092
Uracil mustard	0.0802342	0.0727634	0.0836889	0.0788955	0.0900661	6.10064e-05	0.0875101	0.0592124
(2R)-O-Phospho-3-sulfolactate	0.00683534	0.00617399	0.00768799	0.00689911	0.00628734	0.00131082	0.00202544	0.00320786
(2R)-O-Phospho-3-sulfolactate	0.00265359	0.000821717	0.000716005	0.00139711	0.00698324	0.00443237	0.00342773	0.00494778
6,7-Dinitro-1,4-dihydroquinoxaline-2,3-dione	0.00407221	0.0475099	0.0238658	0.0251493	0.0621849	6.10064e-05	0.0500498	0.0374319
6,7-Dinitro-1,4-dihydroquinoxaline-2,3-dione	0.118351	0.110968	5.2393e-05	0.0764571	0.159291	0.181398	0.163669	0.168119
6,7-Dinitro-1,4-dihydroquinoxaline-2,3-dione	0.0581365	0.0181971	0.0175227	0.0312854	0.0568964	0.0614955	0.0638342	0.060742
(2R)-O-Phospho-3-sulfolactate	0.00526825	0.00390385	0.00269913	0.00395708	0.00695163	0.00837944	0.00402325	0.00645144
6,7-Dinitro-1,4-dihydroquinoxaline-2,3-dione	0.0646694	0.0598485	0.0604612	0.0616597	0.0708346	0.00734999	0.0152422	0.0311422
6,7-Dinitro-1,4-dihydroquinoxaline-2,3-dione	0.0196851	0.0132067	0.0171282	0.0166733	0.00602395	0.00761666	0.0345568	0.0160658
Orellanine	0.0122862	0.01211	0.0116943	0.0120302	0.0304319	0.028473	0.0345459	0.0311503
Blue pigment	0.0233869	0.037325	0.0385234	0.0330784	0.0208589	0.0215355	0.0232147	0.0218697
Tris(2-carboxyethyl)phosphine	0.0231903	0.0213084	0.0237947	0.0227645	0.00750135	0.00995285	0.00766969	0.00837463
Diflunisal	0.00165949	0.00243289	0.00140038	0.00183092	0.00462477	0.00441493	0.0059703	0.00500333
Atoxin a(s)	15.3017	14.8676	14.9362	15.0352	10.4388	10.9784	11.3824	10.9332
Atoxin a(s)	0.010343	0.0137266	0.0230454	0.015705	0.0253437	0.0227984	0.0256937	0.0246119
Atoxin a(s)	0.0116782	0.00975306	0.0204917	0.0139743	5.90315e-05	0.0157398	0.0162057	0.0106682
2-Hydroxy-6-oxo-6-(2-hydroxyphenoxy)-hexa-2,4-dienoate	0.0171503	0.0161552	1.70091e-05	0.0111075	0.017068	0.0156344	0.0177069	0.0168031
Nebularine	0.0874129	0.0805448	0.0877309	0.0852295	0.0619336	0.0613973	0.0653759	0.0629023
2-(Trifluoromethyl)benzhydrol	12.3162	0.00495184	0.00673778	4.1093	8.29761	9.13389	0.00675626	5.81275
2-Hydroxy-6-oxo-6-(4'-chlorophenyl)-hexa-2,4-dienoate	0.00817826	0.00827291	0.00503333	0.0071615	0.00375925	0.00230103	0.00166961	0.00257663
3,5-Dichloro-4-hydroxy-2-methoxy-6-methylbenzoic acid	1.69937e-05	0.000616902	0.00037359	0.000335828	0.0011883	0.000582224	0.00198593	0.00125215
8-Hydroxy-3,4-dichlorodibenzofuran	0.0568631	0.0517011	0.0553012	0.0546218	0.00449053	0.0049726	0.0644836	0.0246489
3,5-Dichloro-4-hydroxy-2-methoxy-6-methylbenzoic acid	0.0529236	0.0839454	1.70091e-05	0.0456287	0.142912	0.0333168	0.0646376	0.080289
Methylmercury chloride	2.46911	2.44034	2.4817	2.46372	3.32788	1.68789e-05	1.48704	1.60498
3,3'-Dichlorobenzidine	0.0814524	0.0995874	0.0792461	0.0867619	0.0506881	0.0416064	0.0437337	0.0453427
4,4'-Dichlorobenzophenone	0.0407502	1.82332	0.0363897	0.633485	2.38244	2.48995	2.53151	2.46797
3,3'-Dichlorobenzidine	0.0672455	0.068247	0.0774055	0.070966	0.181609	0.167534	0.175317	0.17482
3,3'-Dichlorobenzidine	0.0387043	0.0624734	0.0659407	0.0557062	0.276676	0.316729	0.269177	0.287527
3,3'-Dichlorobenzidine	0.00827836	0.00262139	0.0107846	0.00722811	0.0117249	0.00310354	0.00939304	0.00807384
1,1-Dichloro-2,2-diphenylethane	0.0167756	0.0159397	0.0150287	0.0159147	0.018437	0.0176712	0.0192939	0.0184674
1,1-Dichloro-2,2-diphenylethane	0.00546972	0.00351702	0.00355196	0.00417956	0.0146488	0.0166068	0.0136361	0.0149639
5-(3'-Carboxy-3'-oxopropenyl)-4,6-dihydroxypicolite	0.00464407	0.00511746	0.00306492	0.00427548	0.0265766	0.0360749	0.0136334	0.0254283
5-(3'-Carboxy-3'-oxopropenyl)-4,6-dihydroxypicolite	0.00212032	0.00391013	0.00311831	0.00304958	0.0113335	0.0137459	0.0140273	0.0130356
1,1-Dichloro-2,2-diphenylethane	0.0317409	0.0513843	0.0517397	0.044955	0.0637966	0.161494	0.149892	0.125061
1,1-Dichloro-2,2-diphenylethane	0.639412	0.692977	0.665674	0.666021	0.526181	0.56586	0.497205	0.529749
Neopterin	2.67178	2.58374	2.61415	2.62322	1.83432	1.92169	1.99286	1.91629
Neopterin	0.000857639	0.001765	0.00171763	0.00144676	0.00238036	0.00273415	0.000695278	0.0019366
Neopterin	0.0139139	5.32924e-05	0.0111725	0.0083799	0.00873114	6.10064e-05	0.0104764	0.00642284
N-[4-(5-Nitro-2-furyl)-2-thiazolyl]acetamide	0.0148051	0.0154346	0.0142664	0.0148354	0.0104287	0.00905446	0.00866594	0.00938302
Besipirdine	0.0617692	0.0349256	0.0216026	0.0394325	0.0930185	0.0959301	0.0760307	0.0883264
Nupharamine	0.0248226	0.322352	0.263669	0.203615	0.0877094	0.449886	0.0460518	0.194549
2-Diphenylmethylpiperidine	0.244965	0.0511311	0.0244586	0.106852	0.388106	0.364868	0.357034	0.370003
Prosulfocarb	0.14607	0.0275239	0.0551154	0.0762366	0.356662	0.147724	0.340394	0.281593
5-Amino-4-chloro-2-(2,3-dihydroxyphenyl)-3(2H)-pyridazinone	0.0335666	0.0338741	0.0284382	0.0319597	0.0259202	0.0298172	0.0289094	0.0282156
5-Amino-4-chloro-2-(2,3-dihydroxyphenyl)-3(2H)-pyridazinone	0.00450828	0.00555741	0.00460812	0.00489127	0.0104032	0.0111922	0.00922258	0.0102727
beta-2,3,5,6-Tetrachloro-1,4-cyclohexanediol	0.00716846	0.00640252	0.0110644	0.00821179	0.0117957	0.0145269	0.00513687	0.0104865
4-Iodo-1-methyl-1H-pyrazole-3-carboxylic acid	1.69937e-05	0.00151776	0.000329917	0.000621555	0.00322196	0.00148606	1.74885e-05	0.00157517
Calcium diphosphate	0.197595	0.274901	0.20502	0.225839	0.207173	0.236154	0.330242	0.257856
Uracil mustard	0.00237467	0.00136207	0.00185204	0.00186293	0.00456706	0.0045532	0.0030693	0.00406319
Pentafluorobenzoyl acetate	5.3545e-05	5.32924e-05	0.0272812	0.00912935	0.0380527	0.0429677	0.0376333	0.0395512
Pentafluorobenzoyl acetate	0.00618792	1.44866	0.00806596	0.487637	1.41597	0.0129534	1.50066	0.976528
Pentafluorobenzoyl acetate	0.00994174	0.00840817	0.00778465	0.00871152	0.139901	0.125867	0.164453	0.143407
uric acid oxalate	5.3545e-05	0.0832298	0.0812337	0.054839	0.0843958	6.10064e-05	0.0861515	0.0568694
uric acid oxalate	0.381427	0.432422	0.351773	0.388541	0.130257	0.161999	0.116244	0.136167
uric acid oxalate	0.0623249	0.073207	0.0580149	0.0645156	0.0698015	0.0687912	0.08995	0.0761809
Shikimate 3-phosphate	2.7898	2.74723	2.70303	2.74669	3.22362	3.43863	3.42176	3.36133
Shikimate 3-phosphate	0.274242	0.254459	0.253809	0.260837	0.460062	0.451488	0.42176	0.444437
Shikimate 3-phosphate	0.134602	0.122935	0.156969	0.138169	0.12976	0.188412	0.148332	0.155502
Shikimate 3-phosphate	0.0902369	0.118945	0.0893011	0.0994944	0.408599	0.408875	0.515001	0.444158
Shikimate 3-phosphate	0.697817	0.309292	0.807	0.604703	0.429777	0.86264	0.876145	0.722854
Shikimate 3-phosphate	8.70126	5.32924e-05	8.44518	5.7155	5.90315e-05	9.89896	9.99714	6.63205
Shikimate 3-phosphate	0.692255	0.677002	0.666423	0.67856	1.03278	1.13241	1.04228	1.06916
Shikimate 3-phosphate	0.0117886	0.011155	0.0124983	0.011814	0.01724	0.0171529	0.0155241	0.016639
Shikimate 3-phosphate	0.00532043	0.00351535	0.13621	0.0483487	0.175762	0.160306	0.208728	0.181599
PYROMELLITIC ACID	0.0310648	0.034476	0.0346403	0.0333937	7.28531	7.39979	7.35757	7.34756
6,7-Dinitro-1,4-dihydroquinoxaline-2,3-dione	0.00352414	0.00389218	0.0260652	0.0111605	0.0365748	0.0376451	0.035274	0.036498
6,7-Dinitro-1,4-dihydroquinoxaline-2,3-dione	0.0386029	0.0347318	0.0351616	0.0361654	0.0207158	0.0217349	0.0207476	0.0210661
Imidazole citrate	0.186097	0.196228	0.188756	0.19036	0.122292	0.113657	0.0704327	0.102127
Imidazole citrate	0.0350553	0.0670969	0.0655873	0.0559132	0.258982	0.2786	0.259002	0.265528
Imidazole citrate	0.0320667	0.365381	0.0261607	0.141203	0.225182	0.255259	0.202347	0.227596
Imidazole citrate	0.00381332	0.265776	0.00346955	0.0910197	0.280705	0.265828	0.34339	0.296641
2-[(2,4-Dinitrophenyl)diazenyl]acetic acid	0.0137041	0.0163073	0.0131827	0.014398	0.0241657	0.0247364	0.0234964	0.0241328
6,7-Dinitro-1,4-dihydroquinoxaline-2,3-dione	0.00892543	0.0126773	0.00948246	0.0103617	0.0285383	0.0344409	0.0305157	0.031165
6,7-Dinitro-1,4-dihydroquinoxaline-2,3-dione	0.0115869	0.0104768	0.00969096	0.0105849	0.0017051	0.00174925	0.00979738	0.00441725
6,7-Dinitro-1,4-dihydroquinoxaline-2,3-dione	0.00355007	0.00465706	0.0037727	0.00399328	1.71153e-05	0.00443245	0.00786975	0.00410644
Benzoyl meso-tartaric acid	0.0798346	0.0614764	0.0857701	0.0756937	0.0965698	0.164588	0.158242	0.1398
Benzoyl meso-tartaric acid	0.223459	0.222284	0.207266	0.21767	0.593794	0.663647	0.645579	0.63434
Orellanine	0.00427564	0.00483062	0.00380157	0.00430261	0.011771	0.0110434	0.0117632	0.0115259
Orellanine	0.053405	0.0487861	0.0471229	0.0497714	0.0124338	0.0104806	0.0581741	0.0270295
Taurine aspartate	0.070696	0.0784695	0.0731641	0.0741099	0.0658457	0.0667431	0.0629819	0.0651902
Butanoic acid, [(diethoxyphosphinyl)oxy]methyl ester	0.00596111	0.287896	0.0052501	0.0997025	0.301007	0.270112	0.00754455	0.192888
Nifurthiazole	0.327708	0.387306	0.417188	0.377401	5.90315e-05	0.392198	0.40848	0.266912
Nifurthiazole	0.1091	0.0867988	0.117745	0.104548	0.120213	0.121013	6.08676e-05	0.0804288
Morindaparvin A	0.0369186	0.0321566	0.0331428	0.0340727	0.0396833	0.0382061	0.0425036	0.040131
Dyphylline	0.0748525	0.0794233	0.0702199	0.0748319	0.0689828	0.0718858	0.0715124	0.0707937
Nebularine	1.69937e-05	0.102006	0.100658	0.0675602	0.121359	0.0994036	0.133593	0.118119
Nebularine	0.182999	0.198801	0.181129	0.187643	1.71153e-05	0.192223	1.74885e-05	0.0640859
Nebularine	0.307744	0.907293	0.287079	0.500705	0.779958	0.237884	1.74885e-05	0.339286
Nebularine	0.606665	0.33354	0.592244	0.510816	0.436287	0.689663	0.615251	0.580401
Nebularine	0.0389554	0.0382494	1.70091e-05	0.0257406	1.71153e-05	0.0369557	0.0409591	0.0259773
Diclomezine	0.0884777	10.4731	0.0973418	3.55298	9.03866	0.0285829	9.56605	6.2111
Diclomezine	0.0595714	0.00260276	0.0544261	0.0388667	0.015545	0.0161746	0.00900443	0.0135747
8-Hydroxy-3,4-dichlorodibenzofuran	0.0368828	0.0363698	0.0331435	0.0354654	0.0124672	0.01444	0.0149916	0.0139663
Diclomezine	0.102042	0.096657	0.0965435	0.0984142	0.110939	0.0971252	0.0929564	0.10034
Diclomezine	0.0250789	0.0339948	0.0268355	0.0286364	0.0365846	0.0352861	0.0423068	0.0380592
Diclomezine	5.3545e-05	0.0244859	0.0209962	0.0151785	0.0227161	0.0228052	0.0317669	0.0257627
Sparfosic acid	19.9818	19.0741	19.1734	19.4097	19.9687	18.2715	18.199	18.8131
Sparfosic acid	0.33304	0.31668	1.48132	0.710347	0.290162	0.249059	1.19435	0.577858
Sparfosic acid	0.539694	0.489545	0.410092	0.479777	0.721436	0.757402	0.780509	0.753116
Sparfosic acid	0.0168211	0.0126904	0.0158655	0.0151257	0.0179842	0.0151693	6.08676e-05	0.0110715
3,3'-Dichlorobenzidine	0.200099	0.19713	1.70091e-05	0.132415	0.124544	0.176156	0.113889	0.138196
3,3'-Dichlorobenzidine	0.0733983	0.0641429	0.215016	0.117519	0.259004	0.0617861	0.290501	0.203764
3,3'-Dichlorobenzidine	0.167524	0.193429	0.24782	0.202924	0.266249	0.149241	0.26319	0.226227
3,3'-Dichlorobenzidine	0.0866371	0.0814487	0.0820977	0.0833945	0.0618844	0.0688052	0.0498476	0.0601791
5-(3'-Carboxy-3'-oxopropenyl)-4,6-dihydroxypicolite	0.00297242	0.00256484	0.00403731	0.00319152	0.00175864	0.00383849	0.00147217	0.00235643
5-(3'-Carboxy-3'-oxopropyl)-4,6-dihydroxypicolite	0.0165562	0.0168223	0.0201318	0.0178368	0.0537625	0.0592117	0.0741082	0.0623608
Sulbactam sodium	0.0145999	0.0151746	0.0145873	0.0147872	0.0102201	0.0104604	0.0106668	0.0104491
N-Pyruvoyl-5-methoxy-3-hydroxyanthranilate	0.00593558	0.00739395	0.00745124	0.00692693	0.00522863	0.00682826	0.00681953	0.00629214
2-Amino-4-hydroxy-6-(D-erythro-1,2,3-trihydroxypropyl)-7,8-dihydropteridine	1.86187	2.17419	1.87245	1.9695	1.79447	1.86261	1.83478	1.83062
2-Amino-4-hydroxy-6-(D-erythro-1,2,3-trihydroxypropyl)-7,8-dihydropteridine	0.0165951	0.0140592	0.0217617	0.017472	0.0208147	0.0207509	6.08676e-05	0.0138755
3'-AZIDO-2',3'-DIDEOXYURIDINE	0.00453428	0.0040821	0.00417499	0.00426379	0.00548691	0.00440176	0.00527536	0.00505468
N-[4-(5-Nitro-2-furyl)-2-thiazolyl]acetamide	0.0911714	0.0448297	0.0577116	0.0645709	0.0596833	0.0942231	0.0637913	0.0725659
N-[4-(5-Nitro-2-furyl)-2-thiazolyl]acetamide	0.0373044	0.122458	0.0726967	0.0774863	0.102602	0.0346263	0.0758335	0.0710207
N-[4-(5-Nitro-2-furyl)-2-thiazolyl]acetamide	0.0117007	1.72097e-05	0.0124533	0.00805705	0.0105196	0.0110784	1.74885e-05	0.00720514
Bicarbonate carbon	0.9002	0.857281	0.807144	0.854875	0.829357	0.89083	6.08676e-05	0.573416
Bicarbonate carbon	0.0596327	0.0629403	0.0181444	0.0469058	0.0204878	0.0538008	0.0375601	0.0372829
Bicarbonate carbon	0.00923045	0.014104	0.0135905	0.0123083	1.4667	1.02914	0.00458117	0.833474
Bicarbonate carbon	0.0026092	0.00160636	0.000860271	0.00169194	0.00203185	0.000773513	0.00307281	0.00195939
Bicarbonate carbon	0.00297163	0.00799157	0.00308438	0.00468253	0.00732621	0.00548447	0.0023662	0.00505896
Bicarbonate carbon	2.49564	1.88427	2.20728	2.19573	1.46219	1.48985	1.44674	1.46626
Irsogladine	0.0279791	5.32924e-05	0.0407752	0.0229359	0.0208358	0.0183006	0.0138637	0.0176667
Irsogladine	0.018165	0.0177251	0.00913691	0.015009	0.0140704	0.0191572	0.0228945	0.0187073
Lamotrigine	0.218725	0.213343	0.208087	0.213385	0.248794	0.0191261	0.0200289	0.0959829
Lamotrigine	0.00603427	0.000747641	0.0148943	0.00722542	0.0035685	0.0124219	0.00798333	0.00799125
Lamotrigine	0.0330028	0.0331249	0.0281811	0.0314363	0.03399	6.10064e-05	0.044137	0.0260627
Lamotrigine	0.366509	0.0647224	0.335543	0.255591	0.0800456	0.0931295	0.0840139	0.0857297
Lamotrigine	0.313098	0.318349	0.2991	0.310182	0.471809	0.513406	0.524462	0.503226
Calcium diphosphate	0.00130795	0.00121464	0.00102687	0.00118315	0.00353147	0.00209672	0.00291133	0.00284651
Calcium diphosphate	0.0598939	0.0695505	0.0221618	0.0505354	0.0451103	0.0138765	0.00870776	0.0225649
Pentafluorobenzoyl acetate	0.194111	0.200136	0.114374	0.16954	0.268671	0.153184	0.142373	0.188076
uric acid oxalate	0.0267896	0.028849	0.0245984	0.0267457	0.0550328	0.0611924	0.068821	0.0616821
Propyzamide	0.223715	0.214004	5.2393e-05	0.145924	0.264308	0.268348	0.197958	0.243538
Propyzamide	1.9369	1.24259	0.0071619	1.06222	0.0448978	0.0470304	0.210443	0.10079
Propyzamide	0.093335	0.0458046	0.0451372	0.0614256	0.199073	0.199945	0.136947	0.178655
Shikimate 3-phosphate	0.096315	1.72097e-05	0.0779959	0.0581093	0.0715215	0.0672483	0.0697725	0.0695141
Shikimate 3-phosphate	0.0608615	0.0692658	0.0570781	0.0624018	0.0789636	0.0949514	0.111652	0.0951891
Shikimate 3-phosphate	0.0337608	0.0296537	0.0381631	0.0338592	0.0425011	0.0494288	0.0451646	0.0456982
Shikimate 3-phosphate	0.0552932	0.0514294	1.70091e-05	0.0355799	0.0505586	1.68789e-05	0.0503798	0.0336517
Shikimate 3-phosphate	0.0295689	0.0279884	0.0280107	0.0285227	0.0315854	0.0307762	0.0293635	0.030575
Shikimate 3-phosphate	0.0390239	0.0395267	0.037126	0.0385589	0.049837	0.0489592	0.0513799	0.0500587
1-epi-Valienol 7-phosphate	5.3545e-05	0.114067	0.103304	0.0724748	0.11341	0.0861695	6.08676e-05	0.0665467
1-epi-Valienol 7-phosphate	0.150949	0.162108	0.153183	0.155413	0.270015	0.283353	0.268369	0.273912
1-epi-Valienol 7-phosphate	0.0669999	0.0633416	0.0669139	0.0657518	0.125771	0.126785	0.103479	0.118679
1-epi-Valienol 7-phosphate	0.123356	0.206048	0.109913	0.146439	0.0112143	0.0114389	0.0129347	0.0118626
Bis(2,5-dioxopyrrolidin-1-yl) carbonate	5.3545e-05	0.0616243	0.0364475	0.0327085	0.131535	0.135999	0.122502	0.130012
Bis(2,5-dioxopyrrolidin-1-yl) carbonate	0.108368	0.10462	5.2393e-05	0.0710135	0.138068	0.139671	0.141897	0.139879
Bis(2,5-dioxopyrrolidin-1-yl) carbonate	2.79228	0.0401108	0.0366373	0.956344	2.63163	0.0563152	0.0711308	0.919693
2-[(2,4-Dinitrophenyl)diazenyl]acetic acid	0.203745	0.208683	0.197532	0.20332	0.372233	0.362487	0.362974	0.365898
2-[(2,4-Dinitrophenyl)diazenyl]acetic acid	0.0123723	0.0111696	0.0117999	0.0117806	0.00651974	0.0191708	0.0265985	0.0174297
Benzoyl meso-tartaric acid	0.00901869	0.0203399	0.00744545	0.012268	0.0194512	0.00992959	0.0158131	0.0150646
(2R,3S)-Piscidic acid	0.0365101	0.71938	0.0452902	0.26706	0.755525	0.0699675	0.601557	0.475683
(2R,3S)-Piscidic acid	0.106502	0.150478	0.10246	0.119813	0.180386	0.174857	0.251071	0.202105
Anthragallol	2.35774	2.14792	0.00667281	1.50411	0.00414211	0.00880577	0.00955343	0.00750044
Benzoyl meso-tartaric acid	0.0069251	0.00608012	0.0072075	0.00673757	0.00456045	0.00277978	0.0039504	0.00376354
Benzoyl meso-tartaric acid	0.00147	0.00127542	0.000943916	0.00122978	0.00398829	0.00528325	0.00506917	0.00478024
Anthragallol	0.0167064	0.0145013	0.0139289	0.0150455	0.00586496	0.0117552	0.0106843	0.00943481
PURPURIN	0.00610329	6.34014	6.16188	4.16938	0.0048952	0.0180205	7.50714	2.51002
Fluorofelbamate	0.0101518	0.0113381	0.0139373	0.0118091	2.58064	0.00533059	1.56339	1.38312
Fluorofelbamate	0.152909	0.183301	0.163173	0.166461	0.154348	0.161545	0.160282	0.158725
Nifurthiazole	0.0103545	0.0110083	0.010626	0.0106629	1.71153e-05	1.68789e-05	0.00930114	0.00311171
3-beta-D-Galactosyl-sn-glycerol	0.0165328	0.0310091	0.0257059	0.0244159	0.02422	0.0300449	0.0362248	0.0301632
3-beta-D-Galactosyl-sn-glycerol	0.193358	1.72097e-05	0.185891	0.126422	0.192221	1.68789e-05	0.197797	0.130012
3-beta-D-Galactosyl-sn-glycerol	0.0857298	0.280388	0.0934913	0.153203	0.246429	0.082013	1.74885e-05	0.109486
Phenylgalactoside	0.207354	0.178143	0.210525	0.198674	0.206429	0.00334778	0.00524836	0.071675
N-Acetoxy-IQ	0.0798762	0.0854001	0.0817489	0.0823417	5.90315e-05	0.0954301	0.102197	0.0658952
Dyphylline	0.000302903	1.72097e-05	1.70091e-05	0.000112374	0.00203234	0.00170842	0.00299644	0.00224573
N-Acetoxy-IQ	0.0316224	0.0331247	0.0574883	0.0407452	0.0673874	0.0404532	0.0670375	0.0582927
Pyrrolnitrin	0.00451601	0.00581417	0.00522758	0.00518592	0.00427869	6.10064e-05	0.0069959	0.00377853
Pyrrolnitrin	0.841364	0.865919	0.803227	0.836837	0.571705	0.569947	0.590361	0.577338
Pyrrolnitrin	1.196	0.951828	1.07864	1.07549	0.696458	0.745661	0.725158	0.722426
Trisodium nitrilotriacetate	0.166506	0.139428	0.131654	0.145863	0.128473	0.131788	0.129608	0.129956
Trisodium nitrilotriacetate	1.48896	0.879134	1.46295	1.27702	0.0543394	0.0902312	0.0288002	0.0577902
Methyl viologen	0.306461	0.265792	0.309061	0.293771	0.303286	0.035892	0.0325843	0.123921
[truncated: 7,596 more rows]
